# Supplementary material for: Proteomic and genomic analysis of acid dentin lysate with focus on TGF-β signaling
Source: Sci Rep. 2021 Jun 10;11:12247. doi: 10.1038/s41598-021-89996-6 (PMC8192760; doi:10.1038/s41598-021-89996-6)
Supplement: Supplementary file 1 — Supplementary information 1. [file 41598_2021_89996_MOESM1_ESM.xlsx]

## Sheet: 226 proteins 
List of proteins with at least 3 detectable peptides
Master	Accession	Description	Exp. q-value: Combined	Sum PEP Score	Coverage [%]	# Peptides	# PSMs	# Unique Peptides	# AAs	MW [kDa]	calc. pI	Score Sequest HT: Sequest HT	# Peptides (by Search Engine): Sequest HT
None	A0A0A0MY58	40S ribosomal protein S19 (Fragment) OS=Sus scrofa OX=9823 GN=RPS19 PE=2 SV=3	0	32.893	39	7	18	7	136	15.1	10.2	24.26	7
Master Protein	A0A0H5ANC0	40S ribosomal protein S19 OS=Sus scrofa OX=9823 GN=RPS19 PE=4 SV=1	0	34.13	28	8	19	8	196	21.9	10.07	24.26	8
Master Protein	A0A286ZFW3	60S acidic ribosomal protein P2 OS=Sus scrofa OX=9823 GN=RPLP2 PE=1 SV=1	0	9.183	24	3	6	3	115	11.7	4.54	2.71	3
Master Protein	A0A286ZIH3	60S ribosomal protein L26 OS=Sus scrofa OX=9823 GN=RPL26 PE=1 SV=1	0	21.028	45	8	11	2	145	17.2	10.55	15.3	8
Master Protein	A0A286ZK96	60S ribosomal protein L26-like 1 OS=Sus scrofa OX=9823 GN=RPL26L1 PE=1 SV=1	0	19.819	39	7	10	1	145	17.2	10.55	12.73	7
Master Protein	A0A286ZL51	60S ribosomal protein L30 OS=Sus scrofa OX=9823 GN=RPL30 PE=1 SV=1	0	12.945	37	4	7	4	115	12.8	9.63	7.76	4
Master Protein	A0A286ZNV2	60S ribosomal protein L31 OS=Sus scrofa OX=9823 GN=RPL31 PE=1 SV=1	0	8.232	26	4	5	4	125	14.5	10.54	4.21	4
Master Protein	A0A286ZQA5	60S ribosomal protein L35 OS=Sus scrofa OX=9823 GN=RPL35 PE=1 SV=3	0	16.135	25	5	8	5	123	14.5	11.15	9.49	5
Master Protein	A0A286ZRK0	60S ribosomal protein L6 OS=Sus scrofa OX=9823 GN=RPL6 PE=1 SV=3	0	5.366	10	3	4	3	284	32.2	10.73	1.65	3
Master Protein	A0A286ZRQ1	60S ribosomal protein L7a OS=Sus scrofa OX=9823 GN=RPL7A PE=1 SV=1	0	10.892	18	5	7	5	302	33.7	10.89	7.91	5
None	A0A286ZRU9	Actin alpha 2 OS=Sus scrofa OX=9823 GN=ACTA2 PE=2 SV=1	0	11.603	10	3	10	3	377	42	5.39	14.1	3
None	A0A286ZW84	Actin, alpha cardiac muscle 1 OS=Sus scrofa OX=9823 GN=ACTC1 PE=2 SV=1	0	11.603	10	3	10	3	377	42	5.39	14.1	3
None	A0A286ZWN6	Actin, alpha skeletal muscle OS=Sus scrofa OX=9823 GN=ACTA1 PE=1 SV=1	0	11.603	10	3	10	3	377	42	5.39	14.1	3
Master Protein	A0A286ZZB7	Actin, cytoplasmic 1 OS=Sus scrofa OX=9823 GN=ACTB PE=1 SV=2	0	27.097	20	5	13	5	375	41.7	5.48	18.84	5
None	A0A287A0A9	Actin, gamma 2, smooth muscle, enteric OS=Sus scrofa OX=9823 GN=ACTG2 PE=1 SV=1	0	11.603	9	3	10	3	417	46.1	6.07	14.1	3
Master Protein	A0A287A1S6	AHNAK nucleoprotein OS=Sus scrofa OX=9823 GN=AHNAK PE=1 SV=1	0	51.251	19	17	22	17	3745	398.4	6.14	19.36	17
Master Protein	A0A287A1V5	Alpha-1-acid glycoprotein OS=Sus scrofa OX=9823 GN=ORM1 PE=1 SV=1	0	15.797	26	5	9	5	203	23	6.21	11.69	5
None	A0A287A2G9	Alpha-2-HS-glycoprotein (Fragment) OS=Sus scrofa OX=9823 GN=AHSG PE=1 SV=1	0	91.795	37	12	118	12	362	38.4	5.85	259.58	12
Master Protein	A0A287A2X0	Alpha-2-HS-glycoprotein OS=Sus scrofa OX=9823 GN=AHSG PE=1 SV=3	0	99.389	38	13	121	13	365	38.8	5.85	263.38	13
Master Protein	A0A287A461	Ameloblastin OS=Sus scrofa OX=9823 GN=AMBN PE=1 SV=1	0	6.964	11	3	3	3	421	44.9	5.69	0	3
Master Protein Candidate	A0A287A474	Angiogenin OS=Sus scrofa OX=9823 GN=ANG PE=1 SV=1	0	24.776	50	6	17	6	123	14	9.2	19.15	6
Master Protein	A0A287A608	Angiogenin OS=Sus scrofa OX=9823 GN=ANG PE=3 SV=1	0	24.776	35	6	17	6	175	19.6	8.38	19.15	6
Master Protein	A0A287A784	Annexin A2 OS=Sus scrofa OX=9823 GN=ANXA2 PE=1 SV=4	0	12.295	11	3	10	3	339	38.5	6.93	12.21	3
None	A0A287A7G8	Antibacterial peptide PMAP-23 OS=Sus scrofa OX=9823 GN=PMAP23 PE=2 SV=1	0	22.948	31	6	15	6	153	17.5	9.09	13.74	6
None	A0A287A808	Antibacterial peptide PMAP-36 OS=Sus scrofa OX=9823 GN=PMAP36 PE=2 SV=1	0	11.728	15	3	9	3	166	18.6	9.38	9.16	3
None	A0A287AEL2	Antibacterial peptide PMAP-37 OS=Sus scrofa OX=9823 GN=PMAP37 PE=2 SV=1	0	11.728	15	3	9	3	167	18.9	6.68	9.16	3
Master Protein	A0A287AF47	Antibacterial protein PR-39 OS=Sus scrofa OX=9823 GN=PR39 PE=1 SV=2	0	24.368	32	7	22	7	172	19.5	9.91	13.74	7
None	A0A287AG48	Apolipoprotein A-I OS=Sus scrofa OX=9823 GN=APOA1 PE=1 SV=4	0	9.817	16	4	7	4	265	30.3	5.63	7.19	4
Master Protein	A0A287AHM5	Apolipoprotein A-I OS=Sus scrofa OX=9823 GN=APOA1 PE=3 SV=2	0	13.203	20	5	9	5	265	30.3	5.5	10.81	5
Master Protein	A0A287AJT7	Apolipoprotein H OS=Sus scrofa OX=9823 GN=APOH PE=1 SV=1	0	54.917	42	12	30	12	345	38.3	8.06	38.21	12
Master Protein	A0A287AMB2	ATP synthase-coupling factor 6, mitochondrial OS=Sus scrofa OX=9823 GN=ATP5J PE=1 SV=1	0	8.168	50	3	3	3	76	8.9	5.52	1.92	3
Master Protein	A0A287ANS6	Beta-2-microglobulin OS=Sus scrofa OX=9823 GN=B2M PE=1 SV=1	0	11.835	19	3	11	3	118	13.4	7.5	8.15	3
Master Protein Candidate	A0A287ARA0	Biglycan (Fragments) OS=Sus scrofa OX=9823 GN=BGN PE=2 SV=2	0	33.073	33	7	37	7	272	30.4	6.34	46.97	7
Master Protein	A0A287ARI3	Biglycan OS=Sus scrofa OX=9823 GN=BGN PE=1 SV=2	0	33.073	24	7	37	7	369	41.5	7.52	46.97	7
Master Protein Candidate	A0A287ARN9	Bone sialoprotein 2 OS=Sus scrofa OX=9823 GN=IBSP PE=1 SV=2	0	6.508	7	3	5	3	300	33	4.11	0	3
Master Protein	A0A287ASV3	Bone sialoprotein 2 OS=Sus scrofa OX=9823 GN=IBSP PE=4 SV=1	0	6.508	7	3	5	3	316	34.7	4.13	0	3
Master Protein	A0A287ATD0	C-C motif chemokine OS=Sus scrofa OX=9823 GN=CCL16 PE=3 SV=1	0	43.426	62	10	27	10	102	11.6	9.69	41	10
Master Protein	A0A287AWU6	C-type lectin domain family 3 member B OS=Sus scrofa OX=9823 GN=CLEC3B PE=1 SV=1	0	39.939	43	8	19	8	202	22.2	5.66	35.97	8
Master Protein	A0A287AWZ3	C-X-C motif chemokine 14 precursor OS=Sus scrofa OX=9823 GN=CXCL14 PE=4 SV=1	0	14.118	27	4	19	4	99	11.7	9.88	17.44	4
Master Protein	A0A287AXS4	Caldesmon 1 OS=Sus scrofa OX=9823 GN=CALD1 PE=1 SV=2	0	13.351	7	4	7	4	801	94	5.71	3.9	4
Master Protein	A0A287AZA7	Carboxypeptidase Z OS=Sus scrofa OX=9823 GN=CPZ PE=4 SV=1	0	8.822	7	3	3	3	650	72.6	7.97	0	3
None	A0A287B0E9	Cathelin OS=Sus scrofa OX=9823 PE=1 SV=2	0	15.701	45	5	12	5	96	10.8	5.21	9.16	5
Master Protein	A0A287B0L6	CD90 protein OS=Sus scrofa OX=9823 GN=CD90 PE=1 SV=1	0	14.349	24	3	5	3	161	17.9	8.94	5.52	3
Master Protein	A0A287B5W2	Chemerin OS=Sus scrofa OX=9823 GN=RARRES2 PE=1 SV=1	0	48.01	40	6	38	6	163	18.7	9.04	51.79	6
Master Protein	A0A287B959	Chondroadherin OS=Sus scrofa OX=9823 GN=CHAD PE=4 SV=1	0	23.447	21	7	15	7	359	40.6	9.39	12.59	7
Master Protein	A0A287BAD3	Clusterin OS=Sus scrofa OX=9823 GN=CLU PE=1 SV=1	0	25.712	14	6	15	6	446	51.7	5.88	9.84	6
Master Protein	A0A287BAY9	Coagulation factor IX (Fragment) OS=Sus scrofa OX=9823 GN=F9 PE=1 SV=2	0	9.96	9	3	6	3	409	45.5	5.27	0	3
Master Protein Candidate	A0A287BFK0	Coagulation factor IX OS=Sus scrofa OX=9823 GN=F9 PE=1 SV=3	0	9.96	8	3	6	3	462	51.6	5.68	0	3
Master Protein	A0A287BGY0	Collagen alpha-2(I) chain precursor OS=Sus scrofa OX=9823 GN=COL1A2 PE=1 SV=2	0	37.479	10	11	28	11	1365	129	9.07	28.5	11
Master Protein	A0A287BH90	Collagen type I alpha 1 chain OS=Sus scrofa OX=9823 GN=COL1A1 PE=1 SV=1	0	104.371	12	14	76	14	1466	139.2	5.78	138.51	14
Master Protein	A0A287BH92	Collagen type VI alpha 3 chain OS=Sus scrofa OX=9823 GN=COL6A3 PE=1 SV=2	0	14.919	2	5	8	5	2911	317.6	6.3	7.56	5
Master Protein	A0A287BHY5	Collagen type XI alpha 2 chain OS=Sus scrofa OX=9823 GN=COL11A2 PE=4 SV=2	0	65.193	9	16	50	16	1737	172	6.37	84.83	16
Master Protein	A0A287BID4	Collagen type XII alpha 1 chain OS=Sus scrofa OX=9823 GN=COL12A1 PE=1 SV=3	0	7.32	2	4	6	4	3065	332.6	5.49	0	4
Master Protein Candidate	A0A287BKF4	Complement C3 OS=Sus scrofa OX=9823 GN=C3 PE=1 SV=2	0	11.163	2	5	5	5	1661	186.7	6.51	5.32	5
Master Protein	A0A287BLD1	Complement C3 OS=Sus scrofa OX=9823 GN=C3 PE=1 SV=3	0	11.163	2	5	5	5	1661	186.9	6.54	5.32	5
Master Protein	A0A287BM22	Complement component C9 precursor OS=Sus scrofa OX=9823 GN=C9 PE=1 SV=1	0	14.604	8	4	8	4	573	65.2	6.34	5.11	4
Master Protein	A0A287BPI2	Connective tissue growth factor OS=Sus scrofa OX=9823 GN=CTGF PE=2 SV=1	0	4.945	8	3	3	3	349	38	8.03	0	3
Master Protein Candidate	A0A287BPN0	Connective tissue growth factor OS=Sus scrofa OX=9823 GN=CTGF PE=4 SV=1	0	4.945	8	3	3	3	354	38.6	8.19	0	3
Master Protein	A0A287BQI8	Cytochrome c oxidase subunit OS=Sus scrofa OX=9823 GN=COX6B PE=1 SV=1	0	5.893	35	3	3	3	86	10.2	8.48	0	3
Master Protein	A0A287BQW3	Cytoskeleton-associated protein 4 OS=Sus scrofa OX=9823 GN=CKAP4 PE=1 SV=3	0	18.042	10	4	6	4	591	64.5	5.67	4.72	4
Master Protein	A0A287BRD6	Decorin OS=Sus scrofa OX=9823 GN=DCN PE=2 SV=1	0	11.788	9	3	8	3	360	39.9	8.66	2.26	3
Master Protein	A0A288CFV5	DSPP600 OS=Sus scrofa OX=9823 GN=DSPP PE=2 SV=1	0	60.465	15	7	76	7	600	63.1	4.55	100.24	7
Master Protein	A0A2C9F343	Dynein light chain OS=Sus scrofa OX=9823 GN=DYNLL2 PE=1 SV=1	0	8.196	21	3	5	3	89	10.3	7.37	1.73	3
Master Protein	A0A2C9F3G2	Elongation factor 1-alpha OS=Sus scrofa OX=9823 GN=LOC100514912 PE=3 SV=1	0	17.99	10	4	11	4	461	50.2	9.29	18.25	4
None	A7U5U2	Elongation factor 1-alpha OS=Sus scrofa OX=9823 GN=LOC100620900 PE=1 SV=1	0	14.607	8	3	10	3	454	49.6	9.14	15.62	3
Master Protein Candidate	B0LUW3	Enamelin OS=Sus scrofa OX=9823 GN=ENAM PE=1 SV=1	0	54.09	14	13	23	13	1142	128.3	6.28	29.34	13
Master Protein	B1PEY3	Enamelin OS=Sus scrofa OX=9823 GN=ENAM PE=4 SV=3	0	54.09	14	13	23	13	1142	128.3	6.18	29.34	13
Master Protein Candidate	B6VNT8	Eukaryotic translation elongation factor 1 alpha 2 OS=Sus scrofa OX=9823 GN=EEF1A2 PE=3 SV=1	0	17.99	8	4	11	4	588	62.9	9.07	18.25	4
Master Protein	B9ZSM8	Fibrinogen alpha chain OS=Sus scrofa OX=9823 GN=FGA PE=1 SV=3	0	7.155	5	3	6	3	667	72.6	7.36	4.91	3
Master Protein	C0JPM4	Fibroblast growth factor receptor 1 OS=Sus scrofa OX=9823 GN=FGFR1 PE=3 SV=2	0	15.002	12	6	7	6	475	52.6	8.32	4.48	6
Master Protein	C7AI81	Fibronectin 1 OS=Sus scrofa OX=9823 GN=FN1 PE=1 SV=2	0	18.627	4	8	11	8	2462	270.4	5.6	2.07	8
Master Protein	E0YLM4	Fibronectin type III domain containing 1 OS=Sus scrofa OX=9823 GN=FNDC1 PE=4 SV=3	0	7.882	2	3	3	3	1804	196.2	9.36	1.73	3
Master Protein	E2I6L6	Fructose-bisphosphate aldolase OS=Sus scrofa OX=9823 GN=ALDOA PE=1 SV=1	0	9.181	8	3	3	3	438	46.9	7.64	3.53	3
Master Protein	F1RGX4	Galectin-1 OS=Sus scrofa OX=9823 GN=LGALS1 PE=2 SV=3	0	10.536	29	3	5	3	135	14.7	5.08	5.69	3
Master Protein	F1RHA7	Gelsolin (Fragment) OS=Sus scrofa OX=9823 GN=GSN PE=1 SV=1	0	13.274	6	4	6	4	772	84.7	6.32	4.2	4
Master Protein Candidate	F1RHA9	Gelsolin OS=Sus scrofa OX=9823 GN=GSN PE=4 SV=1	0	13.274	7	4	6	4	751	82.7	6.38	4.2	4
Master Protein	F1RHB4	Glyceraldehyde-3-phosphate dehydrogenase OS=Sus scrofa OX=9823 GN=GAPDH PE=1 SV=4	0	10.387	14	4	10	4	333	35.8	8.35	9.51	4
Master Protein	F1RII7	H1 histone family member 0 OS=Sus scrofa OX=9823 GN=H1F0 PE=1 SV=1	0	16.371	25	4	11	4	194	20.9	10.9	17.2	4
Master Protein	F1RLQ2	H1 histone family member X OS=Sus scrofa OX=9823 GN=H1FX PE=1 SV=1	0	40.787	32	7	15	7	214	22.5	10.71	24.91	7
Master Protein	F1RPL1	Heat shock cognate 71 kDa protein OS=Sus scrofa OX=9823 GN=HSPA8 PE=1 SV=3	0	7.693	5	3	4	3	655	71.8	5.59	0	3
Master Protein	F1RQ75	Hemoglobin subunit alpha OS=Sus scrofa OX=9823 GN=HBA PE=1 SV=1	0	47.085	55	8	48	8	141	15	8.7	79.72	8
Master Protein	F1RQB3	Hemoglobin subunit beta OS=Sus scrofa OX=9823 GN=HBB PE=1 SV=3	0	22.206	25	4	24	4	147	16.2	7.68	28.21	4
Master Protein Candidate	F1RQI0	Hemoglobin subunit beta OS=Sus scrofa OX=9823 GN=HBB PE=3 SV=1	0	22.206	25	4	24	4	147	16.2	7.25	28.21	4
Master Protein	F1RS37	Heparan sulfate proteoglycan 2 OS=Sus scrofa OX=9823 GN=HSPG2 PE=1 SV=1	0	10.411	2	4	8	4	4346	463.3	6.55	6.12	4
Master Protein	F1RTQ6	High mobility group protein B1 OS=Sus scrofa OX=9823 GN=HMGB1 PE=1 SV=2	0	16.356	18	4	18	4	215	24.9	5.74	13.86	4
Master Protein Candidate	F1RUQ1	High mobility group protein B1 OS=Sus scrofa OX=9823 GN=HMGB1 PE=2 SV=3	0	16.356	18	4	18	4	215	24.9	5.88	13.86	4
Master Protein	F1RWV2	Histidine-rich glycoprotein precursor OS=Sus scrofa OX=9823 GN=HRG PE=1 SV=2	0	16.623	12	7	15	7	553	61.5	7.61	8.03	7
Master Protein	F1RX36	Histone cluster 1 H1 family member d OS=Sus scrofa OX=9823 GN=HIST1H1D PE=1 SV=1	0	118.791	32	17	82	7	273	27.7	11.06	136.54	17
Master Protein	F1RYZ0	Histone cluster 1 H1 family member e OS=Sus scrofa OX=9823 GN=HIST1H1E PE=3 SV=1	0	130.919	40	16	119	6	219	22	11.11	188.7	16
None	F1S0K1	Histone cluster 1 H2B family member n OS=Sus scrofa OX=9823 GN=HIST1H2BN PE=3 SV=2	0	25.794	45	5	15	2	118	13	10.32	17.74	5
None	F1S0K2	Histone H1t OS=Sus scrofa OX=9823 GN=HIST1H1T PE=1 SV=1	0	57.388	8	4	33	0	211	22	11.58	59.17	4
None	F1S2B6	Histone H1t OS=Sus scrofa OX=9823 GN=HIST1H1T PE=3 SV=1	0	57.388	8	4	33	0	212	22.2	11.58	59.17	4
Master Protein Candidate	F1S3P8	Histone H2A OS=Sus scrofa OX=9823 GN=H2A.Z PE=2 SV=1	0	7.879	23	3	13	1	128	13.5	10.58	18.46	3
Master Protein Candidate	F1S4N8	Histone H2A OS=Sus scrofa OX=9823 GN=H2AFJ PE=3 SV=1	0	18.255	36	4	16	2	129	14	10.9	22.62	4
Master Protein	F1S9Q3	Histone H2A OS=Sus scrofa OX=9823 GN=H2AFV PE=3 SV=2	0	7.879	23	3	13	1	128	13.5	10.58	18.46	3
None	F1SB59	Histone H2A OS=Sus scrofa OX=9823 GN=HIST1H2AC PE=3 SV=1	0	12.384	24	3	11	1	145	15.8	10.87	18.42	3
Master Protein Candidate	F1SB81	Histone H2A OS=Sus scrofa OX=9823 GN=HIST1H2AJ PE=3 SV=1	0	18.255	35	4	16	2	130	14.1	10.9	22.62	4
None	F1SBS4	Histone H2A OS=Sus scrofa OX=9823 GN=HIST3H2A PE=3 SV=1	0	12.384	27	3	11	1	130	14.1	11.05	18.42	3
Master Protein Candidate	F1SFI5	Histone H2A OS=Sus scrofa OX=9823 GN=LOC102159655 PE=3 SV=1	0	18.255	35	4	16	2	130	14.1	10.9	22.62	4
Master Protein	F1SFI7	Histone H2A OS=Sus scrofa OX=9823 GN=LOC106510170 PE=1 SV=1	0	18.255	36	4	16	2	129	14	10.9	22.62	4
None	F1SGG3	Histone H2A OS=Sus scrofa OX=9823 GN=LOC110261483 PE=3 SV=1	0	12.384	27	3	11	1	130	14.1	11.05	18.42	3
Master Protein Candidate	F1SGG5	Histone H2A OS=Sus scrofa OX=9823 GN=LOC110261666 PE=3 SV=1	0	18.255	35	4	16	2	130	14.1	10.9	22.62	4
Master Protein Candidate	F1SGG6	Histone H2A OS=Sus scrofa OX=9823 GN=LOC110261668 PE=3 SV=1	0	18.255	36	4	16	2	128	13.9	10.89	22.62	4
None	F1SGG9	Histone H2B OS=Sus scrofa OX=9823 GN=HIST1H2BA PE=1 SV=1	0	15.39	29	3	18	0	127	14.1	10.37	22.87	3
Master Protein Candidate	F1SGI2	Histone H2B OS=Sus scrofa OX=9823 GN=HIST1H2BB PE=3 SV=2	0	21.042	49	5	22	1	126	13.9	10.32	24.55	5
Master Protein	F1SGI5	Histone H2B OS=Sus scrofa OX=9823 GN=HIST1H2BD PE=3 SV=1	0	27.571	49	6	26	2	126	13.9	10.32	29.68	6
None	F1SIB1	Histone H2B OS=Sus scrofa OX=9823 GN=LOC100512420 PE=3 SV=1	0	16.426	26	4	22	2	115	12.6	10.48	22.4	4
Master Protein Candidate	F1SM14	Histone H2B OS=Sus scrofa OX=9823 GN=LOC100515302 PE=3 SV=1	0	21.042	49	5	22	1	126	13.9	10.32	24.55	5
Master Protein	F1SN68	Histone H2B OS=Sus scrofa OX=9823 GN=LOC102162202 PE=3 SV=1	0	21.042	49	5	22	1	126	13.9	10.32	24.55	5
Master Protein Candidate	F1SPG1	Histone H2B OS=Sus scrofa OX=9823 GN=LOC110261669 PE=3 SV=1	0	27.571	49	6	26	2	126	13.9	10.32	29.68	6
Master Protein Rejected	F1SPP8	Histone H2B OS=Sus scrofa OX=9823 PE=3 SV=1	0	22.077	37	6	26	0	149	16.7	10.39	24.08	6
Master Protein Candidate	F1SQ09	Histone H2B OS=Sus scrofa OX=9823 PE=3 SV=1	0	21.042	45	5	22	1	138	15.2	10.36	24.55	5
Master Protein	F1SRC8	Histone H4 OS=Sus scrofa OX=9823 PE=1 SV=2	0	36.751	51	6	24	6	103	11.4	11.36	37.42	6
None	F1SRJ7	Ig lambda chain C region OS=Sus scrofa OX=9823 PE=1 SV=1	0	22.77	66	4	12	3	105	11	7.08	14.41	4
Master Protein Candidate	F1SS24	Insulin-like growth factor 1 transcript variant 6 OS=Sus scrofa OX=9823 GN=IGF1 PE=2 SV=3	0	36.681	18	4	14	4	230	25.8	9.67	24.55	4
Master Protein	F1SS26	Insulin-like growth factor I OS=Sus scrofa OX=9823 GN=IGF1 PE=2 SV=1	0	36.681	27	4	14	4	153	17	9.14	24.55	4
Master Protein	F1STC5	Insulin-like growth factor-binding protein 2 OS=Sus scrofa OX=9823 GN=IGFBP2 PE=1 SV=2	0	33.66	25	8	16	8	316	33.9	7.8	23.47	8
None	F1STM4	Insulin-like growth factor-binding protein 5 OS=Sus scrofa OX=9823 GN=IGFBP5 PE=2 SV=2	0	29.965	25	6	20	6	271	30.3	8.18	27.82	6
Master Protein	F1SV23	Insulin-like growth factor-binding protein 5 precursor OS=Sus scrofa OX=9823 GN=IGFBP5 PE=2 SV=1	0	31.2	28	7	21	7	271	30.3	8.18	27.82	7
Master Protein	F2Z522	Keratin 10 OS=Sus scrofa OX=9823 GN=KRT10 PE=1 SV=2	0	53.581	17	13	110	8	582	58.9	4.96	135.73	13
Master Protein Rejected	F2Z536	Keratin 13 OS=Sus scrofa OX=9823 GN=KRT13 PE=1 SV=2	0	19.684	9	6	39	0	422	45.8	4.78	46.71	6
Master Protein	F2Z554	Keratin 14 OS=Sus scrofa OX=9823 GN=KRT14 PE=1 SV=1	0	74.603	36	20	99	7	514	56	5.34	98.51	20
Master Protein	F2Z567	Keratin 15 OS=Sus scrofa OX=9823 GN=KRT15 PE=1 SV=2	0	20.86	11	6	51	1	443	47.3	4.89	48.26	6
Master Protein	F2Z580	Keratin 3 OS=Sus scrofa OX=9823 GN=KRT3 PE=1 SV=2	0	36.225	9	9	35	2	640	64.8	7.94	48.05	9
None	F2Z581	Keratin 4 OS=Sus scrofa OX=9823 GN=KRT4 PE=1 SV=2	0	18.558	6	5	33	0	521	55.4	7.17	41.89	5
Master Protein	F2Z584	Keratin 5 OS=Sus scrofa OX=9823 GN=KRT5 PE=1 SV=3	0	85.923	35	24	80	13	602	63.1	7.74	108.14	24
Master Protein	F2Z587	Keratin 7 OS=Sus scrofa OX=9823 GN=KRT7 PE=3 SV=1	0	15.664	6	4	34	1	468	51.8	5.95	41.78	4
Master Protein	F2Z594	Keratin 72 OS=Sus scrofa OX=9823 GN=KRT72 PE=3 SV=2	0	22.763	8	7	26	1	522	57.5	7.47	24.24	7
Master Protein Rejected	F2Z5L2	Keratin 73 OS=Sus scrofa OX=9823 GN=KRT73 PE=3 SV=1	0	22.398	8	6	40	0	540	58.9	6.58	48.59	6
None	F2Z5L5	Keratin 74 OS=Sus scrofa OX=9823 GN=KRT74 PE=3 SV=1	0	15.566	6	5	19	1	531	57.8	7.2	15.94	5
Master Protein	F2Z5N5	Keratin 75 OS=Sus scrofa OX=9823 GN=KRT75 PE=1 SV=1	0	34.886	13	10	37	3	541	58.7	8.07	41.66	10
Master Protein	F2Z5P1	Keratin 77 OS=Sus scrofa OX=9823 GN=KRT77 PE=3 SV=2	0	20.555	8	7	26	1	581	62.9	7.31	27.07	7
None	F6PYW2	Keratin 79 OS=Sus scrofa OX=9823 GN=KRT79 PE=1 SV=1	0	30.128	11	8	39	0	543	58.6	6.68	50.02	8
None	F6QA08	Keratin 84 OS=Sus scrofa OX=9823 GN=KRT84 PE=1 SV=3	0	12.958	3	3	28	1	593	63.8	7.99	37.94	3
Master Protein	I3L5C4	Keratin, type II cytoskeletal 2 epidermal OS=Sus scrofa OX=9823 GN=KRT2 PE=1 SV=1	0	37.871	10	9	39	4	639	65.6	7.52	55.64	9
Master Protein	I3L650	Keratin, type II cytoskeletal 8 OS=Sus scrofa OX=9823 GN=KRT8 PE=1 SV=1	0	17.477	8	6	21	1	489	54.4	5.82	17.42	6
Master Protein	I3L781	Lactotransferrin OS=Sus scrofa OX=9823 GN=LTF PE=1 SV=1	0	13.216	4	3	10	2	704	77.6	8.24	11.1	3
Master Protein Candidate	I3L7Y1	Lactotransferrin OS=Sus scrofa OX=9823 GN=LTF PE=1 SV=3	0	13.216	4	3	10	2	704	77.6	8.25	11.1	3
Master Protein	I3LAJ9	Latent transforming growth factor beta binding protein 3 OS=Sus scrofa OX=9823 GN=LTBP3 PE=4 SV=1	0	66.28	14	15	30	15	1332	142	6.15	42.78	15
Master Protein	I3LDM6	Leukocyte cell derived chemotaxin 2 OS=Sus scrofa OX=9823 GN=LECT2 PE=4 SV=3	0	17.739	20	3	9	3	156	17	9.16	18.97	3
Master Protein	I3LDS3	Lumican precursor OS=Sus scrofa OX=9823 GN=LUM PE=1 SV=1	0	10.938	17	6	11	6	341	38.8	6.24	5.48	6
Master Protein	I3LEE6	Lysozyme C-1 OS=Sus scrofa OX=9823 PE=1 SV=1	0	43.504	60	8	32	1	128	14.7	8.76	32.23	8
Master Protein	I3LNT6	Lysozyme C-2 OS=Sus scrofa OX=9823 PE=1 SV=2	0	39.962	49	7	33	1	146	16.5	8.76	31.51	7
Master Protein	I3LNY6	Lysozyme C-3 OS=Sus scrofa OX=9823 PE=1 SV=2	0	36.47	42	7	30	1	148	16.7	8.9	29.46	7
Master Protein Candidate	I3LQK3	Lysozyme OS=Sus scrofa OX=9823 GN=LYZ PE=3 SV=1	0	39.962	49	7	33	1	146	16.5	8.76	31.51	7
Master Protein	I3LQN8	Matrix metalloproteinase-20 OS=Sus scrofa OX=9823 GN=MMP20 PE=2 SV=1	0	46.802	22	11	31	11	483	54.1	8.87	37.24	11
Master Protein	I3LRJ4	Mesencephalic astrocyte-derived neurotrophic factor precursor OS=Sus scrofa OX=9823 GN=MANF PE=1 SV=1	0	10.675	28	4	4	4	179	20.3	8.54	2.1	4
Master Protein	I3LUR7	Metalloproteinase inhibitor 1 OS=Sus scrofa OX=9823 GN=TIMP1 PE=2 SV=2	0	9.415	25	4	4	4	207	23.1	8.1	2.83	4
Master Protein Candidate	K7GM40	Metalloproteinase inhibitor 1 OS=Sus scrofa OX=9823 GN=TIMP1 PE=4 SV=2	0	9.415	25	4	4	4	207	23.1	8.1	2.83	4
Master Protein	K7GME7	Metalloproteinase inhibitor 2 precursor OS=Sus scrofa OX=9823 GN=TIMP-2 PE=1 SV=1	0	4.69	14	3	3	3	221	24.5	7.74	0	3
Master Protein	K7GP14	Microtubule-associated protein OS=Sus scrofa OX=9823 GN=MAP4 PE=1 SV=1	0	8.245	3	4	4	4	2253	238.7	5.73	0	4
Master Protein	K7GQJ1	Mimecan precursor OS=Sus scrofa OX=9823 GN=OGN PE=1 SV=1	0	9.566	9	3	7	3	298	34	6.09	6.53	3
Master Protein	K7GQZ2	Myelin P2 protein OS=Sus scrofa OX=9823 GN=PMP2 PE=1 SV=1	0	8.339	17	3	3	3	132	14.9	9.72	2.07	3
Master Protein	O11780	NADH dehydrogenase OS=Sus scrofa OX=9823 GN=NDUFS5 PE=1 SV=1	0	8.552	36	4	6	4	106	12.5	8.73	0	4
Master Protein	O19113	Nestin OS=Sus scrofa OX=9823 GN=NES PE=1 SV=2	0	14.359	4	5	6	5	1699	184.7	4.36	4	5
Master Protein	O97939	Osteopontin OS=Sus scrofa OX=9823 GN=SPP1 PE=1 SV=1	0	17.271	13	3	24	3	303	33.6	4.5	39.75	3
Master Protein	P00355	Periostin isoform 1 precursor OS=Sus scrofa OX=9823 GN=POSTN PE=1 SV=1	0	23.008	10	8	14	8	836	93.1	7.53	12.55	8
Master Protein	P00761	Pigment epithelium-derived factor precursor OS=Sus scrofa OX=9823 GN=SERPINF1 PE=1 SV=1	0	13.765	13	5	10	5	413	45.6	6.81	10.43	5
Master Protein	P01025	Plasminogen OS=Sus scrofa OX=9823 GN=PLG PE=1 SV=2	0	12.884	4	3	6	3	816	91.2	7.3	4.37	3
Master Protein Candidate	P01846	Plasminogen OS=Sus scrofa OX=9823 GN=PLG PE=1 SV=3	0	12.884	4	3	6	3	809	90.6	7.21	4.37	3
Master Protein	P01965	Platelet derived growth factor D OS=Sus scrofa OX=9823 GN=PDGFD PE=3 SV=1	0	7.549	7	3	4	3	368	42.4	8.06	3.81	3
Master Protein	P02067	Pleiotrophin OS=Sus scrofa OX=9823 GN=PTN PE=2 SV=1	0	39.412	48	8	42	8	168	18.9	9.61	26.52	8
None	P02543	Polyubiquitin-C OS=Sus scrofa OX=9823 GN=UBC PE=2 SV=1	0	14.016	45	3	18	3	533	60	7.62	14.16	3
None	P06348	Polyubiquitin-C OS=Sus scrofa OX=9823 GN=UBC PE=4 SV=1	0	14.016	45	3	18	3	913	102.7	7.69	14.16	3
Master Protein	P06867	Prelamin-A/C OS=Sus scrofa OX=9823 GN=LMNA PE=1 SV=1	0	37.404	17	8	14	1	664	74.2	7.18	19.67	8
Master Protein	P07200	Prelamin-A/C OS=Sus scrofa OX=9823 GN=LMNA PE=3 SV=1	0	36.493	17	8	14	1	664	74.2	7.18	17.42	8
Master Protein	P08835	Procollagen C-endopeptidase enhancer OS=Sus scrofa OX=9823 GN=PCOLCE PE=1 SV=1	0	26.711	21	5	9	5	470	50	7.09	16.37	5
None	P09571	Prophenin and tritrpticin precursor (Fragment) OS=Sus scrofa OX=9823 PE=1 SV=1	0	22.948	22	6	15	6	212	23.9	10.36	13.74	6
None	P0CG68	Prophenin-2 OS=Sus scrofa OX=9823 PE=2 SV=1	0	13.846	15	4	10	4	228	25.8	10.54	9.16	4
None	P12067	Protegrin-1 OS=Sus scrofa OX=9823 GN=NPG1 PE=1 SV=2	0	22.948	32	6	15	6	149	16.7	8.06	13.74	6
None	P12068	Protegrin-2 OS=Sus scrofa OX=9823 GN=NPG2 PE=1 SV=2	0	22.948	32	6	15	6	147	16.5	7.81	13.74	6
None	P12069	Protegrin-3 OS=Sus scrofa OX=9823 GN=NPG3 PE=1 SV=2	0	22.948	32	6	15	6	149	16.6	7.81	13.74	6
None	P12682	Protegrin-4 OS=Sus scrofa OX=9823 GN=NPG4 PE=1 SV=1	0	22.948	32	6	15	6	149	16.6	7.46	13.74	6
None	P13618	Protegrin-5 OS=Sus scrofa OX=9823 GN=NPG5 PE=1 SV=1	0	22.948	32	6	15	6	149	16.6	7.81	13.74	6
Master Protein	P14287	Protein disulfide-isomerase OS=Sus scrofa OX=9823 GN=PDIA3 PE=1 SV=1	0	9.632	7	3	5	3	504	56.7	6.42	2.29	3
Master Protein Candidate	P14632	Prothrombin OS=Sus scrofa OX=9823 GN=F2 PE=2 SV=1	0	9.028	8	4	7	4	623	70	5.85	3.84	4
Master Protein	P15175	Prothrombin OS=Sus scrofa OX=9823 GN=F2 PE=3 SV=3	0	9.028	8	4	7	4	623	70	5.77	3.84	4
Master Protein	P15468	Putative CXCL12 chemokine OS=Sus scrofa OX=9823 GN=CXCL12 PE=2 SV=1	0	11.109	26	3	6	3	116	12.6	9.64	7.79	3
Master Protein	P16293	Ribonuclease 4 OS=Sus scrofa OX=9823 GN=RNASE4 PE=1 SV=3	0	22.285	28	4	12	4	147	16.9	8.84	18.98	4
Master Protein	P16545	Ribosomal protein L8 OS=Sus scrofa OX=9823 GN=RPL8 PE=1 SV=1	0	21.613	14	5	8	5	257	28	11.03	14.96	5
Master Protein	P18648	Ribosomal protein S27a OS=Sus scrofa OX=9823 GN=RPS27A PE=1 SV=1	0	17.29	30	4	21	4	156	18	9.64	14.16	4
Master Protein	P19620	Ribosome binding protein 1 OS=Sus scrofa OX=9823 GN=RRBP1 PE=1 SV=1	0	19.587	5	6	8	6	1523	163.2	8.95	5.99	6
Master Protein	P20112	Secreted phosphoprotein 24 OS=Sus scrofa OX=9823 GN=SPP2 PE=2 SV=1	0	15.175	25	5	22	1	204	23.1	8.06	18.26	5
Master Protein	P20305	Secreted phosphoprotein 24 OS=Sus scrofa OX=9823 GN=SPP2 PE=4 SV=3	0	15.34	25	5	21	1	204	23.1	8.35	18.26	5
Master Protein Candidate	P24853	Serotransferrin OS=Sus scrofa OX=9823 GN=TF PE=1 SV=2	0	26.906	17	10	15	9	696	76.9	7.14	8.72	10
Master Protein	P29700	Serotransferrin OS=Sus scrofa OX=9823 GN=TF PE=3 SV=1	0	26.906	17	10	15	9	714	78.8	7.36	8.72	10
Master Protein	P31346	Serpin H1 precursor OS=Sus scrofa OX=9823 GN=SERPINH1 PE=1 SV=1	0	13.738	11	5	10	5	418	46.5	8.97	2.06	5
Master Protein	P31936	Serum albumin OS=Sus scrofa OX=9823 GN=ALB PE=1 SV=1	0	140.521	46	32	124	32	648	74.5	7.52	156.5	32
None	P32194	Serum albumin OS=Sus scrofa OX=9823 GN=ALB PE=1 SV=2	0	134.605	46	31	123	31	607	69.6	6.49	153.84	31
Master Protein	P32195	Sorbin and SH3 domain-containing protein 2 OS=Sus scrofa OX=9823 GN=SORBS2 PE=1 SV=1	0	10.552	2	3	4	3	1424	158.9	8.25	3.6	3
Master Protein Candidate	P32196	SPARC OS=Sus scrofa OX=9823 GN=SPARC PE=1 SV=2	0	12.472	14	4	9	4	300	34.2	4.86	5.55	4
Master Protein	P35624	SPARC OS=Sus scrofa OX=9823 GN=SPARC PE=4 SV=3	0	12.472	14	4	9	4	299	34.1	4.86	5.55	4
Master Protein	P49930	Syntaxin 7 OS=Sus scrofa OX=9823 GN=STX7 PE=1 SV=1	0	12.479	15	3	3	3	261	29.8	5.58	3.64	3
Master Protein	P49931	Thrombospondin-1 precursor OS=Sus scrofa OX=9823 GN=THBS1 PE=1 SV=2	0	13.527	6	6	10	6	1170	129.5	4.89	7.64	6
Master Protein Candidate	P49932	Transforming growth factor beta-1 OS=Sus scrofa OX=9823 GN=TGFB1 PE=1 SV=1	0	17.252	9	4	11	4	390	44.3	8.62	11.02	4
Master Protein	P49933	Transforming growth factor beta-1 OS=Sus scrofa OX=9823 GN=TGFB1 PE=3 SV=2	0	17.252	9	4	11	4	390	44.3	8.62	11.02	4
Master Protein Candidate	P49934	Transforming growth factor-beta-induced protein ig-h3 OS=Sus scrofa OX=9823 GN=TGFBI PE=1 SV=1	0	7.742	5	3	3	3	683	74.4	7.4	1.88	3
Master Protein	P51524	Transforming growth factor-beta-induced protein ig-h3 OS=Sus scrofa OX=9823 GN=TGFBI PE=1 SV=3	0	7.742	5	3	3	3	682	74.3	7.4	1.88	3
Master Protein Candidate	P51525	Trypsin OS=Sus scrofa OX=9823 PE=1 SV=1	0	23.563	30	5	111	5	231	24.4	7.18	142.68	5
Master Protein	P62802	Trypsinogen precursor OS=Sus scrofa OX=9823 GN=LOC100302368 PE=3 SV=1	0	23.563	28	5	111	5	246	25.9	7.18	142.68	5
None	P62901	Ubiquitin B OS=Sus scrofa OX=9823 GN=UBB PE=2 SV=1	0	14.016	45	3	18	3	229	25.7	7.43	14.16	3
None	P63053	Ubiquitin-60S ribosomal protein L40 OS=Sus scrofa OX=9823 GN=UBA52 PE=1 SV=2	0	14.016	27	3	18	3	128	14.7	9.83	14.16	3
Master Protein	P68137	Uncharacterized protein OS=Sus scrofa OX=9823 GN=KRT1 PE=1 SV=2	0	45.867	15	12	92	8	624	64.8	8.15	117.21	12
None	P79281	Uncharacterized protein OS=Sus scrofa OX=9823 GN=LOC100155249 PE=1 SV=1	0	11.73	3	3	13	0	646	66.1	8.16	13.59	3
Master Protein Rejected	P79287	Uncharacterized protein OS=Sus scrofa OX=9823 GN=LOC100621351 PE=3 SV=2	0	21.231	7	6	34	0	527	57.6	8.4	43.65	6
Master Protein	P80054	Uncharacterized protein OS=Sus scrofa OX=9823 GN=LOC100622780 PE=1 SV=1	0	10.16	10	4	6	4	454	50.5	9.32	0	4
Master Protein	P86412	Uncharacterized protein OS=Sus scrofa OX=9823 GN=LOC100737030 PE=1 SV=1	0	38.048	23	13	63	1	452	50	5.16	56.74	13
None	Q07717	Uncharacterized protein OS=Sus scrofa OX=9823 GN=LOC106506651 PE=1 SV=1	0	9.966	4	3	14	1	525	57.4	6.61	11.99	3
None	Q0PM28	Uncharacterized protein OS=Sus scrofa OX=9823 GN=LOC110258651 PE=3 SV=1	0	13.846	23	4	10	4	149	16.7	8.25	9.16	4
None	Q19AZ8	Uncharacterized protein OS=Sus scrofa OX=9823 GN=LOC110259958 PE=1 SV=1	0	35.396	43	6	40	6	142	15.2	8.7	69.12	6
None	Q28985	Uncharacterized protein OS=Sus scrofa OX=9823 GN=LOC110261671 PE=3 SV=1	0	24.572	42	5	25	2	112	12.3	10.48	29.68	5
Master Protein	Q28989	Uncharacterized protein OS=Sus scrofa OX=9823 GN=RPL23A PE=1 SV=1	0	23.867	45	9	15	9	153	17.4	10.39	13.36	9
Master Protein	Q29308	Uncharacterized protein OS=Sus scrofa OX=9823 GN=RPL28 PE=1 SV=1	0	12.245	33	5	7	5	137	15.7	11.97	5.5	5
Master Protein	Q29361	Uncharacterized protein OS=Sus scrofa OX=9823 GN=RPS25 PE=1 SV=1	0	5.99	15	3	4	3	140	15.3	10.05	3.68	3
None	Q29549	Uncharacterized protein OS=Sus scrofa OX=9823 PE=1 SV=2	0	5.227	19	3	4	3	117	13.1	9.89	0	3
Master Protein	Q2YGT9	Uncharacterized protein OS=Sus scrofa OX=9823 PE=1 SV=3	0	22.201	16	6	35	1	316	35.3	5.1	39.81	6
Master Protein	Q3ZD69	Uncharacterized protein OS=Sus scrofa OX=9823 PE=1 SV=4	0	10.399	17	3	6	3	215	23.6	8.31	3.84	3
None	Q49I35	Uncharacterized protein OS=Sus scrofa OX=9823 PE=3 SV=1	0	8.341	25	3	4	3	103	11.8	9.66	6.77	3
None	Q6EKW4	Uncharacterized protein OS=Sus scrofa OX=9823 PE=4 SV=1	0	14.61	27	5	9	5	125	14.5	10.35	6.59	5
Master Protein	Q6QAQ1	Uncharacterized protein OS=Sus scrofa OX=9823 PE=4 SV=1	0	25.901	31	5	14	4	260	27.5	7.65	14.41	5
None	Q6YBV4	Uncharacterized protein OS=Sus scrofa OX=9823 PE=4 SV=2	0	22.77	65	4	12	3	106	11.1	7.08	14.41	4
None	Q6YT39	Uncharacterized protein OS=Sus scrofa OX=9823 PE=4 SV=2	0	14.952	18	4	7	4	145	16.4	10.32	4.27	4
Master Protein	Q711S8	Vimentin OS=Sus scrofa OX=9823 GN=VIM PE=1 SV=2	0	58.669	29	15	53	15	466	53.6	5.12	51.57	15
Master Protein	Q9GKQ6	Vitamin K-dependent protein C OS=Sus scrofa OX=9823 GN=PROC PE=2 SV=1	0	10.266	9	4	7	4	459	51.8	6.67	2.26	4
Master Protein Candidate	Q9GLP2	Vitamin K-dependent protein C OS=Sus scrofa OX=9823 GN=PROC PE=3 SV=1	0	10.266	9	4	7	4	459	51.9	6.77	2.26	4
Master Protein	Q9XSD9	Vitrin OS=Sus scrofa OX=9823 GN=VIT PE=4 SV=3	0	11.34	5	3	5	3	653	71.1	8.91	4.6	3
None	A0A286ZJV6	Annexin OS=Sus scrofa OX=9823 GN=ANXA2 PE=1 SV=1	0	8.709	7	2	4	2	414	46.9	8.25	1.75	2
None	A0A287B441	ATP synthase-coupling factor 6, mitochondrial OS=Sus scrofa OX=9823 GN=ATP5PF PE=3 SV=1	0	6.293	27	2	2	2	108	12.4	9.31	0	2
None	F1SQ10	Decorin OS=Sus scrofa OX=9823 GN=DCN PE=3 SV=2	0	7.866	6	2	7	2	359	39.7	8.79	2.26	2
None	P02540	Desmin OS=Sus scrofa OX=9823 GN=DES PE=1 SV=4	0	7.059	3	2	3	2	471	53.6	5.27	7.08	2
None	A0A287AJQ9	Elongation factor 1-alpha 1 OS=Sus scrofa OX=9823 GN=EEF1A1 PE=1 SV=1	0	6.186	4	2	8	2	502	54.7	9.39	9.13	2
None	A0A286ZWB2	Galectin OS=Sus scrofa OX=9823 GN=LGALS1 PE=1 SV=1	0	5.467	10	2	3	2	193	20.5	4.73	2.24	2
None	K7GNR8	Hemoglobin subunit theta 1 OS=Sus scrofa OX=9823 GN=HBQ1 PE=3 SV=2	0	5.51	6	2	13	2	142	15.6	9.45	13.38	2
None	A0A286ZP27	Keratin 12 OS=Sus scrofa OX=9823 GN=KRT12 PE=3 SV=1	0	8.803	2	2	23	0	528	56.9	5.69	21.43	2
None	I3LHI0	Keratin 23 OS=Sus scrofa OX=9823 GN=KRT23 PE=3 SV=2	0	8.803	2	2	23	0	416	46.9	5.73	21.43	2
None	I3L6B5	Keratin 24 OS=Sus scrofa OX=9823 GN=KRT24 PE=1 SV=2	0	6.198	3	2	20	1	537	56.2	5.08	22.69	2
None	F1RXG2	Keratin 28 OS=Sus scrofa OX=9823 GN=KRT28 PE=3 SV=1	0	6.461	3	2	28	0	463	50	5.17	32.68	2
None	A0A287B7K6	Keratin 78 OS=Sus scrofa OX=9823 GN=KRT78 PE=1 SV=1	0	10.427	4	2	17	0	576	62.6	8.78	24.2	2
None	A0A287A2M2	Keratin 80 OS=Sus scrofa OX=9823 GN=KRT80 PE=3 SV=1	0	7.197	3	2	7	0	452	50.8	5.81	8.3	2
None	F1RXG4	Keratin, type I cytoskeletal 20 OS=Sus scrofa OX=9823 GN=KRT20 PE=1 SV=3	0	5.097	3	2	3	0	430	49	5.52	7.81	2
None	F1RXG1	Keratin, type I cytoskeletal 27 OS=Sus scrofa OX=9823 GN=KRT27 PE=3 SV=2	0	7.117	4	2	20	1	460	49.7	5.01	28.63	2
None	A0A287B1G9	Neurofilament heavy polypeptide OS=Sus scrofa OX=9823 GN=NEFH PE=1 SV=1	0	5.6	1	2	5	0	911	100.3	6.07	3.95	2
None	A0A286ZSN6	Thymopoietin OS=Sus scrofa OX=9823 GN=TMPO PE=1 SV=1	0	5.621	4	2	3	2	677	73.5	8.44	0	2
None	F1STC2	Uncharacterized protein OS=Sus scrofa OX=9823 PE=1 SV=3	0	9.103	28	2	5	2	99	10.7	5.31	3.84	2
None	A0A287ASG4	Uncharacterized protein OS=Sus scrofa OX=9823 PE=4 SV=1	0	9.531	16	2	5	2	69	7.8	9.91	4.27	2
None	A0A287BGF7	Uncharacterized protein OS=Sus scrofa OX=9823 PE=4 SV=1	0	8.022	27	2	15	2	67	7.5	6	11.5	2
None	A0A287BM86	Uncharacterized protein OS=Sus scrofa OX=9823 PE=4 SV=1	0	6.582	6	2	3	2	145	16.6	10.32	2.13	2
None	A0A286ZXV7	Uncharacterized protein OS=Sus scrofa OX=9823 PE=4 SV=1	0	5.869	13	2	4	2	141	15.7	8.37	1.87	2
None	A0A286ZNL1	Uncharacterized protein OS=Sus scrofa OX=9823 PE=4 SV=1	0	5.719	17	2	7	2	132	15.3	8.78	5.31	2
None	A0A287B3Z7	Uncharacterized protein OS=Sus scrofa OX=9823 PE=4 SV=1	0	2.685	8	2	2	2	131	14.8	10.35	0	2
None	A0A287AUT6	Uncharacterized protein OS=Sus scrofa OX=9823 PE=4 SV=1	0	2.685	8	2	2	2	143	15.9	9.95	0	2
Master Protein Candidate	Q6SA96	40S ribosomal protein S23 OS=Sus scrofa OX=9823 GN=RPS23 PE=1 SV=3	0	3.447	16	2	2	2	143	15.8	10.49	0	2
Master Protein Candidate	P22298	Antileukoproteinase (Fragment) OS=Sus scrofa OX=9823 GN=SLPI PE=1 SV=2	0	2.659	17	2	2	2	129	13.9	8.75	0	2
Master Protein Candidate	P18650	Apolipoprotein E OS=Sus scrofa OX=9823 GN=APOE PE=1 SV=2	0	6.181	6	2	8	2	317	36.6	5.72	10.9	2
Master Protein Candidate	A0A287BR84	Dolichyl-diphosphooligosaccharide--protein glycosyltransferase subunit 1 OS=Sus scrofa OX=9823 GN=RPN1 PE=3 SV=1	0	14.836	4	2	5	2	677	75.7	6.95	5.02	2
Master Protein Candidate	F1SRK6	Endoplasmin OS=Sus scrofa OX=9823 GN=HSP90B1 PE=4 SV=3	0	3.312	3	2	2	2	480	55.9	4.96	0	2
Master Protein Candidate	F1SR05	L-lactate dehydrogenase OS=Sus scrofa OX=9823 GN=LDHB PE=3 SV=3	0	4.514	5	2	2	2	377	41.4	7.64	0	2
Master Protein Candidate	Q9XT90	Matrix metalloproteinase-14 OS=Sus scrofa OX=9823 GN=MMP14 PE=2 SV=1	0	5.553	4	2	3	2	580	65.9	8.21	1.68	2
Master Protein Candidate	A0A287APX1	Prostaglandin-H2 D-isomerase OS=Sus scrofa OX=9823 GN=PTGDS PE=3 SV=1	0	7.91	9	2	4	2	207	22.4	8.94	2.52	2
Master Protein Candidate	F1SHC1	Tubulin alpha chain OS=Sus scrofa OX=9823 GN=TUBA1C PE=1 SV=1	0	7.087	8	2	2	2	449	49.9	5.1	2.08	2
Master Protein Candidate	P02550	Tubulin alpha-1A chain OS=Sus scrofa OX=9823 GN=TUBA1A PE=1 SV=1	0	7.087	8	2	2	2	451	50	5.03	2.08	2
Master Protein Candidate	Q2XVP4	Tubulin alpha-1B chain OS=Sus scrofa OX=9823 GN=TUBA1B PE=1 SV=1	0	7.087	8	2	2	2	451	50.1	5.06	2.08	2
Master Protein Candidate	A0A286ZVG3	Uncharacterized protein OS=Sus scrofa OX=9823 GN=LOC110257905 PE=4 SV=1	0	4.831	64	2	3	2	44	5.1	5.4	2.16	2
Master Protein Candidate	A0A287BLP5	Uncharacterized protein OS=Sus scrofa OX=9823 PE=4 SV=1	0	7.176	28	2	5	1	98	10.2	8.32	5.94	2
Master Protein Candidate	A0A287ARE0	Uncharacterized protein OS=Sus scrofa OX=9823 PE=4 SV=1	0	3.321	8	2	2	2	125	14.2	10.43	4.43	2
Master Protein	F1SMZ6	10 kDa heat shock protein, mitochondrial OS=Sus scrofa OX=9823 GN=HSPE1 PE=1 SV=1	0	5.11	24	2	3	2	102	11	8.97	4.05	2
Master Protein	F2Z558	14-3-3 protein zeta/delta OS=Sus scrofa OX=9823 GN=YWHAZ PE=1 SV=3	0	4.081	9	2	2	1	245	27.7	4.79	3.53	2
Master Protein	F6Q5P0	40S ribosomal protein S13 OS=Sus scrofa OX=9823 GN=RPS13 PE=1 SV=3	0	4.253	11	2	3	2	151	17.2	10.54	1.66	2
Master Protein	A0A287BHE7	40S ribosomal protein S14 OS=Sus scrofa OX=9823 GN=RPS14 PE=3 SV=1	0	8.76	16	2	3	2	151	16.3	10.05	4.28	2
Master Protein	F2Z512	40S ribosomal protein S23 OS=Sus scrofa OX=9823 GN=RPS23 PE=3 SV=1	0	3.447	16	2	2	2	143	15.8	10.49	0	2
Master Protein	Q6QAT1	40S ribosomal protein S28 OS=Sus scrofa OX=9823 GN=RPS28 PE=1 SV=2	0	8.766	30	2	7	2	69	7.8	10.7	2.8	2
Master Protein	I3LSD3	60S ribosomal protein L13 OS=Sus scrofa OX=9823 GN=RPL13 PE=1 SV=1	0	11.359	11	2	4	2	211	24.3	11.63	2.85	2
Master Protein	P49666	60S ribosomal protein L21 OS=Sus scrofa OX=9823 GN=RPL21 PE=1 SV=3	0	8.597	14	2	3	2	160	18.6	10.49	2.08	2
Master Protein	A1XQU5	60S ribosomal protein L27 OS=Sus scrofa OX=9823 GN=RPL27 PE=1 SV=1	0	3.321	7	2	2	2	136	15.8	10.56	4.43	2
Master Protein	Q95281	60S ribosomal protein L29 OS=Sus scrofa OX=9823 GN=RPL29 PE=1 SV=4	0	5.65	16	2	6	2	160	17.5	11.93	3.77	2
Master Protein	F1SJJ5	60S ribosomal protein L4 OS=Sus scrofa OX=9823 GN=RPL4 PE=1 SV=3	0	3.894	5	2	3	2	427	48	11.03	1.81	2
Master Protein	P12026	Acyl-CoA-binding protein OS=Sus scrofa OX=9823 GN=DBI PE=1 SV=2	0	3.319	30	2	2	2	87	9.9	8.28	0	2
Master Protein	F1SSF7	AE binding protein 1 OS=Sus scrofa OX=9823 GN=AEBP1 PE=1 SV=1	0	3.264	2	2	7	2	1140	128	5.33	5.31	2
Master Protein	A0A287BSC3	Alkaline phosphatase OS=Sus scrofa OX=9823 GN=ALPL PE=1 SV=1	0	4.463	5	2	2	2	524	57.6	6.77	1.7	2
Master Protein	A0A287A5Z2	Antileukoproteinase OS=Sus scrofa OX=9823 GN=SLPI PE=4 SV=1	0	2.659	17	2	2	2	131	14.1	8.73	0	2
Master Protein	P27917	Apolipoprotein C-III OS=Sus scrofa OX=9823 GN=APOC3 PE=1 SV=2	0	5.274	22	2	4	2	96	10.7	4.93	6.7	2
Master Protein	F1RM45	Apolipoprotein E OS=Sus scrofa OX=9823 GN=APOE PE=1 SV=1	0	6.181	6	2	8	2	317	36.6	6.14	10.9	2
Master Protein	P80021	ATP synthase subunit alpha, mitochondrial OS=Sus scrofa OX=9823 GN=ATP5F1A PE=1 SV=2	0	3.307	5	2	2	2	553	59.7	9.19	0	2
Master Protein	Q5K4L1	C-C motif chemokine 21 precursor OS=Sus scrofa OX=9823 GN=CCL21 PE=2 SV=1	0	5.848	15	2	4	2	134	14.9	10.01	4.33	2
Master Protein	A0A287BE47	C-C motif chemokine OS=Sus scrofa OX=9823 GN=CCL14 PE=3 SV=1	0	12.575	23	2	7	2	99	11.3	8.19	9.67	2
Master Protein	A0A287BPL8	Cadherin-1 precursor OS=Sus scrofa OX=9823 GN=CDH1 PE=1 SV=1	0	8.917	2	2	5	2	925	101.6	4.86	1.78	2
Master Protein	C3S7K6	Calcium-binding protein A9 OS=Sus scrofa OX=9823 GN=S100A9 PE=1 SV=1	0	14.136	18	2	5	2	144	15.9	6.93	5.33	2
Master Protein	F1S710	Calcyclin binding protein OS=Sus scrofa OX=9823 GN=CACYBP PE=1 SV=1	0	3.272	8	2	2	2	230	26.5	8.25	1.62	2
Master Protein	F1RN41	Coagulation factor X precursor OS=Sus scrofa OX=9823 GN=F10 PE=1 SV=2	0	4.846	5	2	3	2	536	59.2	5.5	0	2
Master Protein	F1S571	Collagen type XI alpha 1 chain OS=Sus scrofa OX=9823 GN=COL11A1 PE=4 SV=3	0	2.463	2	2	2	2	1444	147.1	5.8	0	2
Master Protein	F1RQW6	Complement factor B OS=Sus scrofa OX=9823 GN=CFB PE=1 SV=1	0	12.062	3	2	2	2	765	85.8	7.5	5.37	2
Master Protein	F1RW75	Desmoplakin OS=Sus scrofa OX=9823 GN=DSP PE=1 SV=3	0	4.008	1	2	2	2	2883	331.4	6.89	0	2
Master Protein	Q9GMB0	Dolichyl-diphosphooligosaccharide--protein glycosyltransferase subunit 1 OS=Sus scrofa OX=9823 GN=RPN1 PE=1 SV=1	0	14.836	4	2	5	2	608	68.7	6.55	5.02	2
Master Protein	F1SQL2	EGF-containing fibulin-like extracellular matrix protein 1 precursor OS=Sus scrofa OX=9823 GN=EFEMP1 PE=1 SV=2	0	3.344	5	2	2	2	498	54.8	5.02	0	2
Master Protein	F1SDQ5	Elastin microfibril interfacer 1 OS=Sus scrofa OX=9823 GN=EMILIN1 PE=1 SV=2	0	5.019	2	2	3	2	1017	106.3	5.12	1.81	2
Master Protein	Q9XSN6	Enamel matrix serine proteinase 1 OS=Sus scrofa OX=9823 GN=KLK4 PE=2 SV=1	0	3.213	5	2	2	2	254	27.2	5	2.08	2
Master Protein	Q29092	Endoplasmin OS=Sus scrofa OX=9823 GN=HSP90B1 PE=2 SV=3	0	3.312	2	2	2	2	804	92.4	4.83	0	2
Master Protein	A0A287B5J8	Follistatin like 3 OS=Sus scrofa OX=9823 GN=FSTL3 PE=4 SV=1	0	6.053	10	2	3	2	292	30.8	7.36	0	2
Master Protein	P08059	Glucose-6-phosphate isomerase OS=Sus scrofa OX=9823 GN=GPI PE=1 SV=3	0	4.231	2	2	2	2	558	63.1	7.99	0	2
Master Protein	Q5S1U1	Heat shock protein beta-1 OS=Sus scrofa OX=9823 GN=HSPB1 PE=2 SV=1	0	10.407	15	2	2	2	207	22.9	6.7	5.28	2
Master Protein	F1SU06	Heterochromatin protein 1 binding protein 3 OS=Sus scrofa OX=9823 GN=HP1BP3 PE=1 SV=2	0	8.498	5	2	4	2	553	61.1	9.72	4.54	2
Master Protein	A0A286ZI52	Heterogeneous nuclear ribonucleoprotein A2/B1 OS=Sus scrofa OX=9823 GN=HNRNPA2B1 PE=1 SV=1	0	5.489	7	2	2	2	369	39.5	9.06	2.11	2
Master Protein	I3LHD8	HHIP like 1 OS=Sus scrofa OX=9823 GN=HHIPL1 PE=4 SV=2	0	7.045	3	2	2	2	789	87	8	3.83	2
Master Protein	F2Z5L6	Histone H2A OS=Sus scrofa OX=9823 GN=HIST2H2AB PE=1 SV=1	0	5.033	12	2	5	1	130	14	10.89	5.93	2
Master Protein	P23695	Insulin-like growth factor II OS=Sus scrofa OX=9823 GN=IGF2 PE=1 SV=2	0	10.377	14	2	8	2	181	20.3	9.95	5.55	2
Master Protein	K7GP99	Interleukin enhancer binding factor 3 OS=Sus scrofa OX=9823 GN=ILF3 PE=1 SV=2	0	6.597	3	2	2	2	703	76.8	7.88	2.56	2
Master Protein	F1SGG1	Keratin 18 OS=Sus scrofa OX=9823 GN=KRT18 PE=1 SV=3	0	4.061	4	2	21	1	423	47.4	5.38	16.05	2
Master Protein	P00336	L-lactate dehydrogenase B chain OS=Sus scrofa OX=9823 GN=LDHB PE=1 SV=3	0	4.514	6	2	2	2	334	36.6	5.86	0	2
Master Protein	P80928	Macrophage migration inhibitory factor OS=Sus scrofa OX=9823 GN=MIF PE=1 SV=3	0	10.472	18	2	5	2	115	12.4	7.88	1.74	2
Master Protein	Q8MJ39	Matrix Gla protein OS=Sus scrofa OX=9823 GN=MGP PE=3 SV=1	0	11.925	23	2	5	2	103	12.1	9.11	9.69	2
Master Protein	I3LEE9	Matrix metalloproteinase OS=Sus scrofa OX=9823 GN=MMP14 PE=3 SV=2	0	5.553	4	2	3	2	606	68.6	8.91	1.68	2
Master Protein	D3K5N3	Midkine precursor OS=Sus scrofa OX=9823 GN=MDK PE=2 SV=1	0	5.982	18	2	3	2	143	15.6	9.79	4.19	2
Master Protein	F1SKJ1	Myosin heavy chain 9 OS=Sus scrofa OX=9823 GN=MYH9 PE=1 SV=3	0	6.538	1	2	2	2	1957	226.1	5.6	1.95	2
Master Protein	P60662	Myosin light polypeptide 6 OS=Sus scrofa OX=9823 GN=MYL6 PE=1 SV=2	0	5.454	13	2	2	2	151	16.9	4.65	1.95	2
Master Protein	F1RGE3	NADH dehydrogenase [ubiquinone] 1 alpha subcomplex subunit 2 OS=Sus scrofa OX=9823 GN=NDUFA2 PE=1 SV=1	0	5.945	23	2	2	2	99	11.1	9.91	0	2
Master Protein	F1S031	NADH dehydrogenase [ubiquinone] iron-sulfur protein 6, mitochondrial OS=Sus scrofa OX=9823 GN=NDUFS6 PE=1 SV=1	0	3.832	22	2	2	2	123	13.3	8.51	0	2
Master Protein	I3LKM2	Neuroblastoma suppressor of tumorigenicity 1 OS=Sus scrofa OX=9823 GN=NBL1 PE=3 SV=2	0	3.49	10	2	2	2	176	18.9	5.05	0	2
Master Protein	F1RRX1	Neutrophil gelatinase-associated lipocalin precursor OS=Sus scrofa OX=9823 GN=LCN2 PE=1 SV=2	0	3.515	10	2	2	2	199	22.4	9.22	0	2
Master Protein	A0A287AHD5	Nucleobindin-1 precursor OS=Sus scrofa OX=9823 GN=NUCB1 PE=1 SV=1	0	5.799	4	2	3	2	457	53.2	5.11	3.62	2
Master Protein	A0A287A1I3	Paired related homeobox 1 OS=Sus scrofa OX=9823 GN=PRRX1 PE=3 SV=1	0	4.731	10	2	2	2	245	27.3	9.47	0	2
Master Protein	A0A287B9H1	Plectin OS=Sus scrofa OX=9823 GN=PLEC PE=1 SV=1	0	7.854	0	2	2	2	5422	607.4	5.68	0	2
Master Protein	F1RT66	Proenkephalin OS=Sus scrofa OX=9823 GN=PENK PE=1 SV=3	0	2.951	12	2	2	2	274	31.2	5.66	0	2
Master Protein	Q29095	Prostaglandin-H2 D-isomerase OS=Sus scrofa OX=9823 GN=PTGDS PE=1 SV=1	0	7.91	10	2	4	2	189	20.6	8.46	2.52	2
Master Protein	G9F6X8	Protein disulfide-isomerase OS=Sus scrofa OX=9823 GN=P4HB PE=2 SV=1	0	8.876	5	2	3	2	508	56.4	4.89	1.87	2
Master Protein	A0A287B8G0	Pyruvate kinase OS=Sus scrofa OX=9823 GN=PKM PE=1 SV=1	0	4.917	4	2	3	2	579	63.1	8.29	1.85	2
Master Protein	A0A287B3K6	Ribosomal protein L19 OS=Sus scrofa OX=9823 GN=RPL19 PE=1 SV=1	0	8.977	13	2	2	2	196	23.5	11.47	2.18	2
Master Protein	F1RQ90	RNA-binding motif protein, X chromosome OS=Sus scrofa OX=9823 GN=RBMX PE=4 SV=1	0	3.583	6	2	3	2	390	42.2	10.05	0	2
Master Protein	A0A287APD7	Sclerostin OS=Sus scrofa OX=9823 GN=SOST PE=4 SV=1	0	5.817	12	2	3	2	212	23.8	9.48	3.98	2
Master Protein	F1RYL4	Secreted frizzled-related protein 3 precursor OS=Sus scrofa OX=9823 GN=FRZB PE=1 SV=1	0	5.148	6	2	2	2	325	36.1	8.46	3.75	2
Master Protein	Q06A98	Serine/arginine-rich splicing factor 2 OS=Sus scrofa OX=9823 GN=SRSF2 PE=2 SV=1	0	4.28	7	2	2	2	221	25.4	11.85	2.46	2
Master Protein	P21753	Thymosin beta-10 OS=Sus scrofa OX=9823 GN=TMSB10 PE=1 SV=2	0	8.886	67	2	4	2	42	4.8	6.67	2.1	2
Master Protein	Q95274	Thymosin beta-4 OS=Sus scrofa OX=9823 GN=TMSB4 PE=3 SV=3	0	4.831	64	2	3	2	44	5.1	5.06	2.16	2
Master Protein	F1RJ93	Transgelin OS=Sus scrofa OX=9823 GN=TAGLN2 PE=1 SV=2	0	4.777	13	2	2	2	199	22.4	8.25	0	2
Master Protein	F1SR80	Tubulin alpha chain OS=Sus scrofa OX=9823 GN=LOC100158003 PE=3 SV=2	0	7.087	8	2	2	2	443	49.3	5.01	2.08	2
Master Protein	F1SDR7	Tyrosine 3-monooxygenase/tryptophan 5-monooxygenase activation protein beta OS=Sus scrofa OX=9823 GN=YWHAB PE=1 SV=1	0	10.28	9	2	3	1	246	28.1	4.83	4.93	2
Master Protein	F1SA98	Tyrosine 3-monooxygenase/tryptophan 5-monooxygenase activation protein theta OS=Sus scrofa OX=9823 GN=YWHAQ PE=1 SV=3	0.002	2.302	9	2	2	1	245	27.7	4.78	1.91	2
Master Protein	A0A287A4W0	Uncharacterized protein OS=Sus scrofa OX=9823 GN=FLNA PE=1 SV=1	0	4.415	1	2	3	2	2864	302.6	6.48	0	2
Master Protein	F1RL06	Uncharacterized protein OS=Sus scrofa OX=9823 GN=LOC100523213 PE=1 SV=3	0	6.417	11	2	2	1	211	22.7	9.67	0	2
Master Protein	F2Z4Z1	Uncharacterized protein OS=Sus scrofa OX=9823 GN=YWHAG PE=1 SV=1	0	4.382	9	2	2	1	247	28.3	4.89	1.91	2
Master Protein	A0A287A2V7	Uncharacterized protein OS=Sus scrofa OX=9823 PE=4 SV=1	0	7.829	8	2	4	1	328	35.9	7.65	5.94	2
Master Protein	A0A287B2E8	Uncharacterized protein OS=Sus scrofa OX=9823 PE=4 SV=1	0	7.176	28	2	5	1	98	10.1	8.69	5.94	2
Master Protein	A0A286ZY78	Uncharacterized protein OS=Sus scrofa OX=9823 PE=4 SV=1	0	5.69	22	2	2	2	138	15	10.33	0	2

## Sheet: Protein Panter list
147 proteins listed by pantherdb.org
Description	Accession	# Peptides	Panther Family/Subfamily	Panther Protein Class
40S ribosomal protein S19 OS=Sus scrofa OX=9823 GN=RPS19 PE=4 SV=1	A0A0H5ANC0	8	LUMICAN (PTHR45712:SF6)
60S acidic ribosomal protein P2 OS=Sus scrofa OX=9823 GN=RPLP2 PE=1 SV=1	A0A286ZFW3	3	IMMUNOGLOBULIN LAMBDA CONSTANT 6 (PTHR23266:SF345)	immunoglobulin(PC00123)
60S ribosomal protein L26 OS=Sus scrofa OX=9823 GN=RPL26 PE=1 SV=1	A0A286ZIH3	8	INSULIN-LIKE GROWTH FACTOR-BINDING PROTEIN 5 (PTHR11551:SF4)	protease inhibitor(PC00191)
60S ribosomal protein L30 OS=Sus scrofa OX=9823 GN=RPL30 PE=1 SV=1	A0A286ZL51	4	HEPARAN SULFATE PROTEOGLYCAN 2 (PTHR11640:SF79)
60S ribosomal protein L31 OS=Sus scrofa OX=9823 GN=RPL31 PE=1 SV=1	A0A286ZNV2	4	KERATIN, TYPE II CUTICULAR HB4 (PTHR45616:SF17)
Actin alpha 2 OS=Sus scrofa OX=9823 GN=ACTA2 PE=2 SV=1	A0A286ZRU9	3	PROCOLLAGEN C-ENDOPEPTIDASE ENHANCER 1 (PTHR24251:SF24)	serine protease(PC00203)
Actin, cytoplasmic 1 OS=Sus scrofa OX=9823 GN=ACTB PE=1 SV=2	A0A286ZZB7	5	BETA-2-GLYCOPROTEIN 1 (PTHR19325:SF549)
Actin, gamma 2, smooth muscle, enteric OS=Sus scrofa OX=9823 GN=ACTG2 PE=1 SV=1	A0A287A0A9	3	HISTONE H2A.Z (PTHR23430:SF47)	histone(PC00118)
Alpha-2-HS-glycoprotein (Fragment) OS=Sus scrofa OX=9823 GN=AHSG PE=1 SV=1	A0A287A2G9	12	METALLOPROTEINASE INHIBITOR 1 (PTHR11844:SF20)	protease inhibitor(PC00191)
Alpha-2-HS-glycoprotein OS=Sus scrofa OX=9823 GN=AHSG PE=1 SV=3	A0A287A2X0	13	60S RIBOSOMAL PROTEIN L23A (PTHR11620:SF74)	ribosomal protein(PC00202)
Ameloblastin OS=Sus scrofa OX=9823 GN=AMBN PE=1 SV=1	A0A287A461	3	ANTIBACTERIAL PEPTIDE PMAP-36 (PTHR10206:SF3)	antimicrobial response protein(PC00051)
Angiogenin OS=Sus scrofa OX=9823 GN=ANG PE=3 SV=1	A0A287A608	6	CLUSTERIN (PTHR10970:SF1)
Antibacterial peptide PMAP-23 OS=Sus scrofa OX=9823 GN=PMAP23 PE=2 SV=1	A0A287A7G8	6	60S RIBOSOMAL PROTEIN L6 (PTHR10715:SF0)	ribosomal protein(PC00202)
Antibacterial peptide PMAP-36 OS=Sus scrofa OX=9823 GN=PMAP36 PE=2 SV=1	A0A287A808	3	HISTONE H2B TYPE 1-K (PTHR23428:SF250)	histone(PC00118)
Antibacterial protein PR-39 OS=Sus scrofa OX=9823 GN=PR39 PE=1 SV=2	A0A287AF47	7	ANTIBACTERIAL PEPTIDE PMAP-36 (PTHR10206:SF3)	antimicrobial response protein(PC00051)
Apolipoprotein A-I OS=Sus scrofa OX=9823 GN=APOA1 PE=1 SV=4	A0A287AG48	4	60S RIBOSOMAL PROTEIN L26-LIKE 1 (PTHR11143:SF10)	ribosomal protein(PC00202)
Apolipoprotein A-I OS=Sus scrofa OX=9823 GN=APOA1 PE=3 SV=2	A0A287AHM5	5	RIBONUCLEASE 4 (PTHR11437:SF53)
Apolipoprotein H OS=Sus scrofa OX=9823 GN=APOH PE=1 SV=1	A0A287AJT7	12	NADH DEHYDROGENASE [UBIQUINONE] IRON-SULFUR PROTEIN 5 (PTHR15224:SF1)	dehydrogenase(PC00092)
Beta-2-microglobulin OS=Sus scrofa OX=9823 GN=B2M PE=1 SV=1	A0A287ANS6	3	GELSOLIN (PTHR11977:SF29)	non-motor actin binding protein(PC00165)
Biglycan (Fragments) OS=Sus scrofa OX=9823 GN=BGN PE=2 SV=2	A0A287ARA0	7	IF ROD DOMAIN-CONTAINING PROTEIN (PTHR45616:SF19)
C-type lectin domain family 3 member B OS=Sus scrofa OX=9823 GN=CLEC3B PE=1 SV=1	A0A287AWU6	8	ANTIBACTERIAL PEPTIDE PMAP-36 (PTHR10206:SF3)	antimicrobial response protein(PC00051)
C-X-C motif chemokine 14 precursor OS=Sus scrofa OX=9823 GN=CXCL14 PE=4 SV=1	A0A287AWZ3	4	ALBUMIN (PTHR11385:SF15)	transfer/carrier protein(PC00219)
Carboxypeptidase Z OS=Sus scrofa OX=9823 GN=CPZ PE=4 SV=1	A0A287AZA7	3	TETRANECTIN (PTHR22799:SF3)	intercellular signal molecule(PC00207)
CD90 protein OS=Sus scrofa OX=9823 GN=CD90 PE=1 SV=1	A0A287B0L6	3	CATHELICIDIN ANTIMICROBIAL PEPTIDE (PTHR10206:SF2)	antimicrobial response protein(PC00051)
Chemerin OS=Sus scrofa OX=9823 GN=RARRES2 PE=1 SV=1	A0A287B5W2	6	KERATIN, TYPE II CYTOSKELETAL 79 (PTHR45616:SF10)
Chondroadherin OS=Sus scrofa OX=9823 GN=CHAD PE=4 SV=1	A0A287B959	7	60S RIBOSOMAL PROTEIN L31 (PTHR10956:SF4)	ribosomal protein(PC00202)
Coagulation factor IX OS=Sus scrofa OX=9823 GN=F9 PE=1 SV=3	A0A287BFK0	3	60S RIBOSOMAL PROTEIN L35 (PTHR45722:SF2)	ribosomal protein(PC00202)
Collagen alpha-2(I) chain precursor OS=Sus scrofa OX=9823 GN=COL1A2 PE=1 SV=2	A0A287BGY0	11	HISTONE H1.4 (PTHR11467:SF20)	histone(PC00118)
Collagen type XI alpha 2 chain OS=Sus scrofa OX=9823 GN=COL11A2 PE=4 SV=2	A0A287BHY5	16	INSULIN-LIKE GROWTH FACTOR I (PTHR46845:SF1)	growth factor(PC00112)
Collagen type XII alpha 1 chain OS=Sus scrofa OX=9823 GN=COL12A1 PE=1 SV=3	A0A287BID4	4	HISTONE H2A TYPE 1-H (PTHR23430:SF29)	histone(PC00118)
Complement C3 OS=Sus scrofa OX=9823 GN=C3 PE=1 SV=3	A0A287BLD1	5	GLYCERALDEHYDE-3-PHOSPHATE DEHYDROGENASE (PTHR10836:SF111)	dehydrogenase(PC00092)
Connective tissue growth factor OS=Sus scrofa OX=9823 GN=CTGF PE=2 SV=1	A0A287BPI2	3	SPARC (PTHR13866:SF6)	extracellular matrix glycoprotein(PC00100)
Cytochrome c oxidase subunit OS=Sus scrofa OX=9823 GN=COX6B PE=1 SV=1	A0A287BQI8	3	40S RIBOSOMAL PROTEIN S19 (PTHR11710:SF0)	ribosomal protein(PC00202)
Cytoskeleton-associated protein 4 OS=Sus scrofa OX=9823 GN=CKAP4 PE=1 SV=3	A0A287BQW3	4	HISTONE H2A TYPE 1-J (PTHR23430:SF345)	histone(PC00118)
Decorin OS=Sus scrofa OX=9823 GN=DCN PE=2 SV=1	A0A287BRD6	3	HISTONE H2A TYPE 3 (PTHR23430:SF220)	histone(PC00118)
Elongation factor 1-alpha OS=Sus scrofa OX=9823 GN=LOC100514912 PE=3 SV=1	A0A2C9F3G2	4	INSULIN-LIKE GROWTH FACTOR-BINDING PROTEIN 5 (PTHR11551:SF4)	protease inhibitor(PC00191)
Elongation factor 1-alpha OS=Sus scrofa OX=9823 GN=LOC100620900 PE=1 SV=1	A7U5U2	3
Enamelin OS=Sus scrofa OX=9823 GN=ENAM PE=4 SV=3	B1PEY3	13	KERATIN, TYPE II CYTOSKELETAL 71 (PTHR45616:SF16)
Eukaryotic translation elongation factor 1 alpha 2 OS=Sus scrofa OX=9823 GN=EEF1A2 PE=3 SV=1	B6VNT8	4	HISTONE H1.0 (PTHR11467:SF102)	histone(PC00118)
Fructose-bisphosphate aldolase OS=Sus scrofa OX=9823 GN=ALDOA PE=1 SV=1	E2I6L6	3	UBIQUITIN-60S RIBOSOMAL PROTEIN L40 (PTHR10666:SF260)
Galectin-1 OS=Sus scrofa OX=9823 GN=LGALS1 PE=2 SV=3	F1RGX4	3	BETA-2-MICROGLOBULIN (PTHR19944:SF62)	major histocompatibility complex protein(PC00149)
Gelsolin (Fragment) OS=Sus scrofa OX=9823 GN=GSN PE=1 SV=1	F1RHA7	4	CYTOSKELETON-ASSOCIATED PROTEIN 4 (PTHR45161:SF1)
Gelsolin OS=Sus scrofa OX=9823 GN=GSN PE=4 SV=1	F1RHA9	4	LYSOZYME C (PTHR11407:SF28)
Glyceraldehyde-3-phosphate dehydrogenase OS=Sus scrofa OX=9823 GN=GAPDH PE=1 SV=4	F1RHB4	4	HISTIDINE-RICH GLYCOPROTEIN (PTHR13814:SF3)	protease inhibitor(PC00191)
Heat shock cognate 71 kDa protein OS=Sus scrofa OX=9823 GN=HSPA8 PE=1 SV=3	F1RPL1	3	HISTONE H4 (PTHR10484:SF162)	histone(PC00118)
Hemoglobin subunit beta OS=Sus scrofa OX=9823 GN=HBB PE=3 SV=1	F1RQI0	4	OSTEOPONTIN (PTHR10607:SF1)	cytokine(PC00083)
Heparan sulfate proteoglycan 2 OS=Sus scrofa OX=9823 GN=HSPG2 PE=1 SV=1	F1RS37	4	LYSOZYME C (PTHR11407:SF28)
High mobility group protein B1 OS=Sus scrofa OX=9823 GN=HMGB1 PE=1 SV=2	F1RTQ6	4	ANTIBACTERIAL PEPTIDE PMAP-36 (PTHR10206:SF3)	antimicrobial response protein(PC00051)
Histidine-rich glycoprotein precursor OS=Sus scrofa OX=9823 GN=HRG PE=1 SV=2	F1RWV2	7	TRANSFORMING GROWTH FACTOR-BETA-INDUCED PROTEIN IG-H3 (PTHR10900:SF82)	cell adhesion molecule(PC00069)
Histone H2A OS=Sus scrofa OX=9823 GN=LOC102159655 PE=3 SV=1	F1SFI5	4	LACTOTRANSFERRIN (PTHR11485:SF55)	transfer/carrier protein(PC00219)
Histone H2A OS=Sus scrofa OX=9823 GN=LOC110261483 PE=3 SV=1	F1SGG3	3	MYELIN P2 PROTEIN (PTHR11955:SF64)
Histone H2A OS=Sus scrofa OX=9823 GN=LOC110261666 PE=3 SV=1	F1SGG5	4	ANTIBACTERIAL PEPTIDE PMAP-36 (PTHR10206:SF3)	antimicrobial response protein(PC00051)
Histone H2A OS=Sus scrofa OX=9823 GN=LOC110261668 PE=3 SV=1	F1SGG6	4	HISTONE H2A (PTHR23430:SF329)	histone(PC00118)
Histone H2B OS=Sus scrofa OX=9823 GN=HIST1H2BB PE=3 SV=2	F1SGI2	5	CALDESMON (PTHR18949:SF0)	non-motor actin binding protein(PC00165)
Histone H2B OS=Sus scrofa OX=9823 GN=HIST1H2BD PE=3 SV=1	F1SGI5	6	MIMECAN (PTHR46269:SF1)
Histone H2B OS=Sus scrofa OX=9823 GN=LOC100512420 PE=3 SV=1	F1SIB1	4	COMPLEMENT C3 (PTHR11412:SF81)	protease inhibitor(PC00191)
Histone H2B OS=Sus scrofa OX=9823 PE=3 SV=1	F1SPP8	6	MATRIX METALLOPROTEINASE-20 (PTHR10201:SF125)	metalloprotease(PC00153)
Histone H2B OS=Sus scrofa OX=9823 PE=3 SV=1	F1SQ09	5	60S RIBOSOMAL PROTEIN L23A (PTHR11620:SF74)	ribosomal protein(PC00202)
Histone H4 OS=Sus scrofa OX=9823 PE=1 SV=2	F1SRC8	6	GALECTIN-1 (PTHR11346:SF97)	extracellular matrix protein(PC00102)
Ig lambda chain C region OS=Sus scrofa OX=9823 PE=1 SV=1	F1SRJ7	4	NESTIN (PTHR47051:SF1)
Insulin-like growth factor 1 transcript variant 6 OS=Sus scrofa OX=9823 GN=IGF1 PE=2 SV=3	F1SS24	4	FIBROBLAST GROWTH FACTOR RECEPTOR 1 (PTHR24416:SF131)	transmembrane signal receptor(PC00197)
Insulin-like growth factor I OS=Sus scrofa OX=9823 GN=IGF1 PE=2 SV=1	F1SS26	4	SEROTRANSFERRIN (PTHR11485:SF31)	transfer/carrier protein(PC00219)
Insulin-like growth factor-binding protein 5 OS=Sus scrofa OX=9823 GN=IGFBP5 PE=2 SV=2	F1STM4	6	ACTIN, ALPHA SKELETAL MUSCLE (PTHR11937:SF193)	actin and actin related protein(PC00039)
Insulin-like growth factor-binding protein 5 precursor OS=Sus scrofa OX=9823 GN=IGFBP5 PE=2 SV=1	F1SV23	7	PROTHROMBIN (PTHR24254:SF10)	serine protease(PC00203)
Keratin 10 OS=Sus scrofa OX=9823 GN=KRT10 PE=1 SV=2	F2Z522	13	POLYUBIQUITIN-C (PTHR10666:SF277)
Keratin 14 OS=Sus scrofa OX=9823 GN=KRT14 PE=1 SV=1	F2Z554	20	HISTONE H2B (PTHR23428:SF324)	histone(PC00118)
Keratin 3 OS=Sus scrofa OX=9823 GN=KRT3 PE=1 SV=2	F2Z580	9	KERATIN, TYPE I CYTOSKELETAL 10 (PTHR23239:SF137)
Keratin 4 OS=Sus scrofa OX=9823 GN=KRT4 PE=1 SV=2	F2Z581	5	KERATIN, TYPE II CYTOSKELETAL 68 KDA, COMPONENT IA (PTHR45616:SF45)
Keratin 5 OS=Sus scrofa OX=9823 GN=KRT5 PE=1 SV=3	F2Z584	24	SUBFAMILY NOT NAMED (PTHR23348:SF45)
Keratin 7 OS=Sus scrofa OX=9823 GN=KRT7 PE=3 SV=1	F2Z587	4	RIBOSOME-BINDING PROTEIN 1 (PTHR18939:SF6)	scaffold/adaptor protein(PC00226)
Keratin 73 OS=Sus scrofa OX=9823 GN=KRT73 PE=3 SV=1	F2Z5L2	6	ANNEXIN A2-RELATED (PTHR10502:SF18)	calcium-binding protein(PC00060)
Keratin 74 OS=Sus scrofa OX=9823 GN=KRT74 PE=3 SV=1	F2Z5L5	5	LATENT-TRANSFORMING GROWTH FACTOR BETA-BINDING PROTEIN 3 (PTHR24034:SF46)	extracellular matrix structural protein(PC00103)
Keratin 75 OS=Sus scrofa OX=9823 GN=KRT75 PE=1 SV=1	F2Z5N5	10	ELONGATION FACTOR 1-ALPHA (PTHR23115:SF281)	translation factor(PC00223)
Keratin 84 OS=Sus scrofa OX=9823 GN=KRT84 PE=1 SV=3	F6QA08	3	AMELOBLASTIN (PTHR14115:SF0)
Keratin, type II cytoskeletal 2 epidermal OS=Sus scrofa OX=9823 GN=KRT2 PE=1 SV=1	I3L5C4	9	ANTIBACTERIAL PEPTIDE PMAP-36 (PTHR10206:SF3)	antimicrobial response protein(PC00051)
Keratin, type II cytoskeletal 8 OS=Sus scrofa OX=9823 GN=KRT8 PE=1 SV=1	I3L650	6	CCN FAMILY MEMBER 2 (PTHR11348:SF7)	growth factor(PC00112)
Lactotransferrin OS=Sus scrofa OX=9823 GN=LTF PE=1 SV=3	I3L7Y1	3	40S RIBOSOMAL PROTEIN S19 (PTHR11710:SF0)	ribosomal protein(PC00202)
Latent transforming growth factor beta binding protein 3 OS=Sus scrofa OX=9823 GN=LTBP3 PE=4 SV=1	I3LAJ9	15	HEMOGLOBIN SUBUNIT ALPHA (PTHR11442:SF48)
Lumican precursor OS=Sus scrofa OX=9823 GN=LUM PE=1 SV=1	I3LDS3	6	60S RIBOSOMAL PROTEIN L28 (PTHR10544:SF0)	ribosomal protein(PC00202)
Lysozyme C-1 OS=Sus scrofa OX=9823 PE=1 SV=1	I3LEE6	8	HISTONE H2B TYPE 1-D (PTHR23428:SF245)	histone(PC00118)
Lysozyme C-3 OS=Sus scrofa OX=9823 PE=1 SV=2	I3LNY6	7	HISTONE H2A TYPE 1-C (PTHR23430:SF28)	histone(PC00118)
Lysozyme OS=Sus scrofa OX=9823 GN=LYZ PE=3 SV=1	I3LQK3	7	COLLAGEN ALPHA-3(VI) CHAIN (PTHR24020:SF13)	extracellular matrix structural protein(PC00103)
Metalloproteinase inhibitor 1 OS=Sus scrofa OX=9823 GN=TIMP1 PE=2 SV=2	I3LUR7	4	FIBRONECTIN (PTHR19143:SF267)	intercellular signal molecule(PC00207)
Mimecan precursor OS=Sus scrofa OX=9823 GN=OGN PE=1 SV=1	K7GQJ1	3	HISTONE H2B TYPE 1-J (PTHR23428:SF326)	histone(PC00118)
NADH dehydrogenase OS=Sus scrofa OX=9823 GN=NDUFS5 PE=1 SV=1	O11780	4	HEMOGLOBIN SUBUNIT ALPHA (PTHR11442:SF48)
Nestin OS=Sus scrofa OX=9823 GN=NES PE=1 SV=2	O19113	5	HISTONE H2B TYPE 1-A (PTHR23428:SF77)	histone(PC00118)
Osteopontin OS=Sus scrofa OX=9823 GN=SPP1 PE=1 SV=1	O97939	3	C-C MOTIF CHEMOKINE 16 (PTHR12015:SF21)	cytokine(PC00083)
Periostin isoform 1 precursor OS=Sus scrofa OX=9823 GN=POSTN PE=1 SV=1	P00355	8	HISTONE H1T (PTHR11467:SF18)	histone(PC00118)
Pigment epithelium-derived factor precursor OS=Sus scrofa OX=9823 GN=SERPINF1 PE=1 SV=1	P00761	5	CHONDROADHERIN (PTHR24373:SF277)	transmembrane signal receptor(PC00197)
Plasminogen OS=Sus scrofa OX=9823 GN=PLG PE=1 SV=2	P01025	3	HISTONE H2A TYPE 2-A (PTHR23430:SF42)	histone(PC00118)
Plasminogen OS=Sus scrofa OX=9823 GN=PLG PE=1 SV=3	P01846	3	ALPHA-2-HS-GLYCOPROTEIN (PTHR13814:SF6)	protease inhibitor(PC00191)
Platelet derived growth factor D OS=Sus scrofa OX=9823 GN=PDGFD PE=3 SV=1	P01965	3	ATP SYNTHASE-COUPLING FACTOR 6, MITOCHONDRIAL (PTHR12441:SF10)	ATP synthase(PC00002)
Pleiotrophin OS=Sus scrofa OX=9823 GN=PTN PE=2 SV=1	P02067	8	COLLAGEN ALPHA-1(XII) CHAIN (PTHR24020:SF17)	extracellular matrix structural protein(PC00103)
Polyubiquitin-C OS=Sus scrofa OX=9823 GN=UBC PE=2 SV=1	P02543	3	60S RIBOSOMAL PROTEIN L30 (PTHR11449:SF27)	ribosomal protein(PC00202)
Polyubiquitin-C OS=Sus scrofa OX=9823 GN=UBC PE=4 SV=1	P06348	3	PERIOSTIN (PTHR10900:SF12)	cell adhesion molecule(PC00069)
Prelamin-A/C OS=Sus scrofa OX=9823 GN=LMNA PE=1 SV=1	P06867	8	PLEIOTROPHIN (PTHR13850:SF1)	growth factor(PC00112)
Prelamin-A/C OS=Sus scrofa OX=9823 GN=LMNA PE=3 SV=1	P07200	8	BONE SIALOPROTEIN 2 (PTHR10345:SF0)	extracellular matrix structural protein(PC00103)
Procollagen C-endopeptidase enhancer OS=Sus scrofa OX=9823 GN=PCOLCE PE=1 SV=1	P08835	5	SI:CH211-202A12.4 (PTHR10666:SF320)
Prophenin and tritrpticin precursor (Fragment) OS=Sus scrofa OX=9823 PE=1 SV=1	P09571	6	SERPIN H1 (PTHR11461:SF27)	protease inhibitor(PC00191)
Prophenin-2 OS=Sus scrofa OX=9823 PE=2 SV=1	P0CG68	4	HIGH MOBILITY GROUP PROTEIN B1 (PTHR48112:SF12)
Protegrin-1 OS=Sus scrofa OX=9823 GN=NPG1 PE=1 SV=2	P12067	6	ACTIN, ALPHA CARDIAC MUSCLE 1 (PTHR11937:SF176)	actin and actin related protein(PC00039)
Protegrin-2 OS=Sus scrofa OX=9823 GN=NPG2 PE=1 SV=2	P12068	6	COAGULATION FACTOR IX (PTHR24278:SF31)	serine protease(PC00203)
Protegrin-3 OS=Sus scrofa OX=9823 GN=NPG3 PE=1 SV=2	P12069	6	KERATIN, TYPE II CYTOSKELETAL 74 (PTHR45616:SF5)
Protegrin-4 OS=Sus scrofa OX=9823 GN=NPG4 PE=1 SV=1	P12682	6	THROMBOSPONDIN-1 (PTHR10199:SF78)
Protegrin-5 OS=Sus scrofa OX=9823 GN=NPG5 PE=1 SV=1	P13618	6	LYSOZYME C (PTHR11407:SF28)
Protein disulfide-isomerase OS=Sus scrofa OX=9823 GN=PDIA3 PE=1 SV=1	P14287	3	INSULIN-LIKE GROWTH FACTOR-BINDING PROTEIN 2 (PTHR11551:SF5)	protease inhibitor(PC00191)
Prothrombin OS=Sus scrofa OX=9823 GN=F2 PE=2 SV=1	P14632	4	HISTONE H2B TYPE 2-E (PTHR23428:SF322)	histone(PC00118)
Prothrombin OS=Sus scrofa OX=9823 GN=F2 PE=3 SV=3	P15175	4	ANTIBACTERIAL PEPTIDE PMAP-36 (PTHR10206:SF3)	antimicrobial response protein(PC00051)
Putative CXCL12 chemokine OS=Sus scrofa OX=9823 GN=CXCL12 PE=2 SV=1	P15468	3	HEMOGLOBIN SUBUNIT BETA (PTHR11442:SF42)
Ribonuclease 4 OS=Sus scrofa OX=9823 GN=RNASE4 PE=1 SV=3	P16293	4	CATHELICIDIN ANTIMICROBIAL PEPTIDE (PTHR10206:SF2)	antimicrobial response protein(PC00051)
Ribosomal protein L8 OS=Sus scrofa OX=9823 GN=RPL8 PE=1 SV=1	P16545	5	HISTONE H2B TYPE 2-E1 (PTHR23428:SF318)	histone(PC00118)
Ribosomal protein S27a OS=Sus scrofa OX=9823 GN=RPS27A PE=1 SV=1	P18648	4	APOLIPOPROTEIN A-I (PTHR18976:SF11)	apolipoprotein(PC00052)
Ribosome binding protein 1 OS=Sus scrofa OX=9823 GN=RRBP1 PE=1 SV=1	P19620	6	UBIQUITIN-60S RIBOSOMAL PROTEIN L40 (PTHR10666:SF260)
Secreted phosphoprotein 24 OS=Sus scrofa OX=9823 GN=SPP2 PE=2 SV=1	P20112	5	TRANSFORMING GROWTH FACTOR-BETA-INDUCED PROTEIN IG-H3 (PTHR10900:SF82)	cell adhesion molecule(PC00069)
Secreted phosphoprotein 24 OS=Sus scrofa OX=9823 GN=SPP2 PE=4 SV=3	P20305	5	PRELAMIN-A/C (PTHR45721:SF5)
Serotransferrin OS=Sus scrofa OX=9823 GN=TF PE=1 SV=2	P24853	10	KERATIN, TYPE II CYTOSKELETAL 73 (PTHR45616:SF31)
Serotransferrin OS=Sus scrofa OX=9823 GN=TF PE=3 SV=1	P29700	10	HISTONE H2B TYPE 3-B (PTHR23428:SF167)	histone(PC00118)
Serpin H1 precursor OS=Sus scrofa OX=9823 GN=SERPINH1 PE=1 SV=1	P31346	5	VIMENTIN (PTHR45652:SF5)
Serum albumin OS=Sus scrofa OX=9823 GN=ALB PE=1 SV=1	P31936	32	KERATIN, TYPE II CYTOSKELETAL 1 (PTHR45616:SF33)
Serum albumin OS=Sus scrofa OX=9823 GN=ALB PE=1 SV=2	P32194	31	PEPTIDASE S1 DOMAIN-CONTAINING PROTEIN (PTHR24264:SF15)	serine protease(PC00203)
Sorbin and SH3 domain-containing protein 2 OS=Sus scrofa OX=9823 GN=SORBS2 PE=1 SV=1	P32195	3	C-X-C MOTIF CHEMOKINE 14 (PTHR15188:SF0)	chemokine(PC00074)
SPARC OS=Sus scrofa OX=9823 GN=SPARC PE=1 SV=2	P32196	4	HISTONE H2A TYPE 2-C (PTHR23430:SF130)	histone(PC00118)
SPARC OS=Sus scrofa OX=9823 GN=SPARC PE=4 SV=3	P35624	4	ELONGATION FACTOR 1-ALPHA (PTHR23115:SF271)	translation factor(PC00223)
Syntaxin 7 OS=Sus scrofa OX=9823 GN=STX7 PE=1 SV=1	P49930	3	PROTHROMBIN (PTHR24254:SF10)	serine protease(PC00203)
Thrombospondin-1 precursor OS=Sus scrofa OX=9823 GN=THBS1 PE=1 SV=2	P49931	6	ANGIOGENIN (PTHR11437:SF60)
Transforming growth factor beta-1 OS=Sus scrofa OX=9823 GN=TGFB1 PE=3 SV=2	P49933	4	ANTIBACTERIAL PEPTIDE PMAP-36 (PTHR10206:SF3)	antimicrobial response protein(PC00051)
Transforming growth factor-beta-induced protein ig-h3 OS=Sus scrofa OX=9823 GN=TGFBI PE=1 SV=1	P49934	3	HISTONE H2A.J (PTHR23430:SF59)	histone(PC00118)
Transforming growth factor-beta-induced protein ig-h3 OS=Sus scrofa OX=9823 GN=TGFBI PE=1 SV=3	P51524	3	INSULIN-LIKE GROWTH FACTOR I (PTHR46845:SF4)	growth factor(PC00112)
Trypsin OS=Sus scrofa OX=9823 PE=1 SV=1	P51525	5	60S RIBOSOMAL PROTEIN L26 (PTHR11143:SF11)	ribosomal protein(PC00202)
Trypsinogen precursor OS=Sus scrofa OX=9823 GN=LOC100302368 PE=3 SV=1	P62802	5	KERATIN, TYPE II CYTOSKELETAL 5 (PTHR45616:SF32)
Ubiquitin B OS=Sus scrofa OX=9823 GN=UBB PE=2 SV=1	P62901	3	ELONGATION FACTOR 1-ALPHA 2 (PTHR23115:SF228)	translation factor(PC00223)
Ubiquitin-60S ribosomal protein L40 OS=Sus scrofa OX=9823 GN=UBA52 PE=1 SV=2	P63053	3	KERATIN, TYPE II CYTOSKELETAL 7 (PTHR45616:SF21)
Uncharacterized protein OS=Sus scrofa OX=9823 GN=KRT1 PE=1 SV=2	P68137	12	ACTIN, GAMMA-ENTERIC SMOOTH MUSCLE (PTHR11937:SF201)	actin and actin related protein(PC00039)
Uncharacterized protein OS=Sus scrofa OX=9823 GN=LOC100155249 PE=1 SV=1	P79281	3	CYTOCHROME C OXIDASE SUBUNIT 6B1 (PTHR11387:SF16)	oxidase(PC00175)
Uncharacterized protein OS=Sus scrofa OX=9823 GN=LOC100621351 PE=3 SV=2	P79287	6	LEUKOCYTE CELL-DERIVED CHEMOTAXIN-2 (PTHR11329:SF0)	chemokine(PC00074)
Uncharacterized protein OS=Sus scrofa OX=9823 GN=LOC100622780 PE=1 SV=1	P80054	4	KERATIN, TYPE I CYTOSKELETAL 42 (PTHR23239:SF184)
Uncharacterized protein OS=Sus scrofa OX=9823 GN=LOC100737030 PE=1 SV=1	P86412	13	CCN FAMILY MEMBER 2 (PTHR11348:SF7)	growth factor(PC00112)
Uncharacterized protein OS=Sus scrofa OX=9823 GN=LOC106506651 PE=1 SV=1	Q07717	3	ENAMELIN (PTHR16784:SF2)	structural protein(PC00211)
Uncharacterized protein OS=Sus scrofa OX=9823 GN=LOC110259958 PE=1 SV=1	Q19AZ8	6	POLYUBIQUITIN-B (PTHR10666:SF384)
Uncharacterized protein OS=Sus scrofa OX=9823 GN=LOC110261671 PE=3 SV=1	Q28985	5	KERATIN, TYPE II CYTOSKELETAL 72 (PTHR45616:SF2)
Uncharacterized protein OS=Sus scrofa OX=9823 GN=RPL23A PE=1 SV=1	Q28989	9	CATHELICIDIN ANTIMICROBIAL PEPTIDE (PTHR10206:SF2)	antimicrobial response protein(PC00051)
Uncharacterized protein OS=Sus scrofa OX=9823 GN=RPL28 PE=1 SV=1	Q29308	5	PROTEIN DISULFIDE-ISOMERASE A3 (PTHR18929:SF132)	chaperone(PC00072)
Uncharacterized protein OS=Sus scrofa OX=9823 GN=RPS25 PE=1 SV=1	Q29361	3	PLASMINOGEN-RELATED (PTHR24261:SF13)	serine protease(PC00203)
Uncharacterized protein OS=Sus scrofa OX=9823 PE=1 SV=2	Q29549	3	TRANSFORMING GROWTH FACTOR BETA-1 PROPROTEIN (PTHR11848:SF125)	growth factor(PC00112)
Uncharacterized protein OS=Sus scrofa OX=9823 PE=1 SV=3	Q2YGT9	6	METALLOPROTEINASE INHIBITOR 1 (PTHR11844:SF20)	protease inhibitor(PC00191)
Uncharacterized protein OS=Sus scrofa OX=9823 PE=1 SV=4	Q3ZD69	3	PEPTIDASE S1 DOMAIN-CONTAINING PROTEIN (PTHR24264:SF15)	serine protease(PC00203)
Uncharacterized protein OS=Sus scrofa OX=9823 PE=3 SV=1	Q49I35	3	KERATIN, TYPE II CYTOSKELETAL 2 EPIDERMAL (PTHR45616:SF14)

## Sheet: 4 clusters of proteins
	4 main detected clusters from STRING analysis of the proteins
	#clustering method	cluster number	cluster color	gene count	protein name	protein identifier	protein description
	kmeans	1	Red	19	ACTC1	9823.ENSSSCP00000005172	Sus scrofa actin, alpha, cardiac muscle 1 (ACTC1), mRNA; Belongs to the actin family
	kmeans	1	Red	19	ATP5J	9823.ENSSSCP00000023528	ATP synthase-coupling factor 6, mitochondrial; Mitochondrial membrane ATP synthase (F(1)F(0) ATP synthase or Complex V) produces ATP from ADP in the presence of a proton gradient across the membrane which is generated by electron transport complexes of the respiratory chain. F-type ATPases consist of two structural domains, F(1) - containing the extramembraneous catalytic core and F(0) - containi…
	kmeans	1	Red	19	CHAD	9823.ENSSSCP00000018618	Chondroadherin
	kmeans	1	Red	19	COL6A3	9823.ENSSSCP00000027868	Collagen type VI alpha 3 chain
	kmeans	1	Red	19	COL9A3	9823.ENSSSCP00000004838	Collagen, type IX, alpha 3
	kmeans	1	Red	19	COX6B	9823.ENSSSCP00000003131	Cytochrome c oxidase subunit; Sus scrofa COX6B protein (COX6B), mRNA; Belongs to the cytochrome c oxidase subunit 6B
	kmeans	1	Red	19	CXCL14	9823.ENSSSCP00000015221	Uncharacterized protein; Chemokine (C-X-C motif) ligand 14
	kmeans	1	Red	19	IBSP	9823.ENSSSCP00000029623	Bone sialoprotein 2; Binds tightly to hydroxyapatite. Appears to form an integral part of the mineralized matrix. Probably important to cell-matrix interaction. Promotes Arg-Gly-Asp-dependent cell attachment
	kmeans	1	Red	19	IGFBP5	9823.ENSSSCP00000028711	Insulin-like growth factor-binding protein 5; IGF-binding proteins prolong the half-life of the IGFs and have been shown to either inhibit or stimulate the growth promoting effects of the IGFs on cell culture. They alter the interaction of IGFs with their cell surface receptors
	kmeans	1	Red	19	KRT1	9823.ENSSSCP00000000266	Keratin 1; Belongs to the intermediate filament family
	kmeans	1	Red	19	LECT2	9823.ENSSSCP00000015226	Leukocyte cell-derived chemotaxin 2
	kmeans	1	Red	19	LUM	9823.ENSSSCP00000000978	Uncharacterized protein; Lumican
	kmeans	1	Red	19	NDUFS5	9823.ENSSSCP00000003958	NADH dehydrogenase (ubiquinone) Fe-S protein 5, 15kDa (NADH-coenzyme Q reductase)
	kmeans	1	Red	19	NPG3	9823.ENSSSCP00000021393	Antibacterial peptide PMAP-36; Exerts antimicrobial activity against both Gram-positive and negative bacteria. Its activity appears to be mediated by its ability to damage bacterial membranes
	kmeans	1	Red	19	OGN	9823.ENSSSCP00000020799	Osteoglycin/mimecan
	kmeans	1	Red	19	POSTN	9823.ENSSSCP00000009991	Uncharacterized protein; Sus scrofa periostin, osteoblast specific factor (POSTN), transcript variant 1, mRNA
	kmeans	1	Red	19	SERPINH1	9823.ENSSSCP00000015778	Uncharacterized protein; Serpin peptidase inhibitor, clade H (heat shock protein 47), member 1, (collagen binding protein 1); Belongs to the serpin family
	kmeans	1	Red	19	SPARC	9823.ENSSSCP00000018098	SPARC; Appears to regulate cell growth through interactions with the extracellular matrix and cytokines. Binds calcium and copper, several types of collagen, albumin, thrombospondin, PDGF and cell membranes. There are two calcium binding sites; an acidic domain that binds 5 to 8 Ca(2+) with a low affinity and an EF-hand loop that binds a Ca(2+) ion with a high affinity (By similarity)
	kmeans	1	Red	19	TGFBI	9823.ENSSSCP00000015228	Transforming growth factor-beta-induced protein ig-h3; Plays a role in cell adhesion (By similarity). May play a role in cell-collagen interactions
	kmeans	2	Yellow	25	CALD1	9823.ENSSSCP00000019501	Caldesmon 1
	kmeans	2	Yellow	25	EEF1A1	9823.ENSSSCP00000004843	Elongation factor 1-alpha; This protein promotes the GTP-dependent binding of aminoacyl-tRNA to the A-site of ribosomes during protein biosynthesis
	kmeans	2	Yellow	25	FGFR1	9823.ENSSSCP00000028471	Uncharacterized protein; Fibroblast growth factor receptor
	kmeans	2	Yellow	25	H1F0	9823.ENSSSCP00000025817	H1 histone family member 0
	kmeans	2	Yellow	25	HIST1H2AD	9823.ENSSSCP00000001238	Histone cluster 1, H2ad
	kmeans	2	Yellow	25	HIST1H2AE	9823.ENSSSCP00000021473	Histone cluster 1, H2ae
	kmeans	2	Yellow	25	HIST1H2AH	9823.ENSSSCP00000019487	annotation not available
	kmeans	2	Yellow	25	HIST1H2BA	9823.ENSSSCP00000001173	annotation not available
	kmeans	2	Yellow	25	HIST1H2BD	9823.ENSSSCP00000019541	Histone H2B
	kmeans	2	Yellow	25	HIST1H2BG	9823.ENSSSCP00000021067	Histone cluster 1, H2bg
	kmeans	2	Yellow	25	HIST1H2BH	9823.ENSSSCP00000001234	Histone cluster 1, H2bh
	kmeans	2	Yellow	25	HIST2H2AA3	9823.ENSSSCP00000021231	annotation not available
	kmeans	2	Yellow	25	HIST2H2AC	9823.ENSSSCP00000007112	Histone cluster 2, H2ac
	kmeans	2	Yellow	25	HIST2H2BE	9823.ENSSSCP00000027553	annotation not available
	kmeans	2	Yellow	25	RPL26	9823.ENSSSCP00000020139	Ribosomal protein L26
	kmeans	2	Yellow	25	RPL26L1	9823.ENSSSCP00000017999	Ribosomal protein L26-like 1
	kmeans	2	Yellow	25	RPL30	9823.ENSSSCP00000006493	Ribosomal protein L30
	kmeans	2	Yellow	25	RPL31	9823.ENSSSCP00000023821	60S ribosomal protein L31 ; Belongs to the eukaryotic ribosomal protein eL31 family
	kmeans	2	Yellow	25	RPL35	9823.ENSSSCP00000005993	60S ribosomal protein L35; Component of the large ribosomal subunit
	kmeans	2	Yellow	25	RPL6	9823.ENSSSCP00000020107	60S ribosomal protein L6; Component of the large ribosomal subunit
	kmeans	2	Yellow	25	RPS19	9823.ENSSSCP00000026383	Ribosomal protein S19
	kmeans	2	Yellow	25	RPS27A	9823.ENSSSCP00000028049	Ribosomal protein S27a
	kmeans	2	Yellow	25	UBA52	9823.ENSSSCP00000014787	Ubiquitin-60S ribosomal protein L40; Ubiquitin: Exists either covalently attached to another protein, or free (unanchored). When covalently bound, it is conjugated to target proteins via an isopeptide bond either as a monomer (monoubiquitin), a polymer linked via different Lys residues of the ubiquitin (polyubiquitin chains) or a linear polymer linked via the initiator Met of the ubiquitin (linea…
	kmeans	2	Yellow	25	UBB	9823.ENSSSCP00000019108	Sus scrofa ubiquitin B (UBB), mRNA
	kmeans	2	Yellow	25	UBC	9823.ENSSSCP00000026622	Polyubiquitin-C; Ubiquitin: Exists either covalently attached to another protein, or free (unanchored). When covalently bound, it is conjugated to target proteins via an isopeptide bond either as a monomer (monoubiquitin), a polymer linked via different Lys residues of the ubiquitin (polyubiquitin chains) or a linear polymer linked via the initiator Met of the ubiquitin (linear polyubiquitin chai…
	kmeans	3	Green	26	AHSG	9823.ENSSSCP00000012570	alpha-2-HS-glycoprotein
	kmeans	3	Green	26	AMBN	9823.ENSSSCP00000009536	Ameloblastin; Involved in the mineralization and structural organization of enamel; Belongs to the ameloblastin family
	kmeans	3	Green	26	ANG1	9823.ENSSSCP00000020122	Angiogenin; Binds to actin on the surface of endothelial cells; once bound, angiogenin is endocytosed and translocated to the nucleus. Stimulates ribosomal RNA synthesis including that containing the initiation site sequences of 45S rRNA. Cleaves tRNA within anticodon loops to produce tRNA-derived stress-induced fragments (tiRNAs) which inhibit protein synthesis and triggers the assembly of stres…
	kmeans	3	Green	26	ANXA2	9823.ENSSSCP00000004935	Annexin A2; Calcium-regulated membrane-binding protein whose affinity for calcium is greatly enhanced by anionic phospholipids. It binds two calcium ions with high affinity. May be involved in heat-stress response. Inhibits PCSK9-enhanced LDLR degradation, probably reduces PCSK9 protein levels via a translational mechanism but also competes with LDLR for binding with PCSK9; Belongs to the annexin…
	kmeans	3	Green	26	APOA1	9823.ENSSSCP00000015994	Apolipoprotein A-I; Participates in the reverse transport of cholesterol from tissues to the liver for excretion by promoting cholesterol efflux from tissues and by acting as a cofactor for the lecithin cholesterol acyltransferase (LCAT). As part of the SPAP complex, activates spermatozoa motility; Belongs to the apolipoprotein A1/A4/E family
	kmeans	3	Green	26	APOH	9823.ENSSSCP00000018294	annotation not available
	kmeans	3	Green	26	CCL16	9823.ENSSSCP00000018759	Chemokine (C-C motif) ligand 16
	kmeans	3	Green	26	CLEC3B	9823.ENSSSCP00000012047	C-type lectin domain family 3, member B
	kmeans	3	Green	26	ENAM	9823.ENSSSCP00000009538	Enamelin; Involved in the mineralization and structural organization of enamel. Involved in the extension of enamel during the secretory stage of dental enamel formation
	kmeans	3	Green	26	F2	9823.ENSSSCP00000014081	Prothrombin; Thrombin, which cleaves bonds after Arg and Lys, converts fibrinogen to fibrin and activates factors V, VII, VIII, XIII, and, in complex with thrombomodulin, protein C. Functions in blood homeostasis, inflammation and wound healing (By similarity)
	kmeans	3	Green	26	F9	9823.ENSSSCP00000013514	Coagulation factor IX; Factor IX is a vitamin K-dependent plasma protein that participates in the intrinsic pathway of blood coagulation by converting factor X to its active form in the presence of Ca(2+) ions, phospholipids, and factor VIIIa
	kmeans	3	Green	26	HBB	9823.ENSSSCP00000015647	Hemoglobin subunit beta; Involved in oxygen transport from the lung to the various peripheral tissues; Belongs to the globin family
	kmeans	3	Green	26	HRG	9823.ENSSSCP00000012572	Histidine-rich glycoprotein
	kmeans	3	Green	26	IGFBP2	9823.ENSSSCP00000026205	Insulin-like growth factor-binding protein 2; May have both growth-inhibiting and growth-promoting effects, depending on tissue type; increases IGF-induced DNA synthesis in the uterine epithelium. IGF-binding proteins prolong the half-life of the IGFs and have been shown to either inhibit or stimulate the growth promoting effects of the IGFs on cell culture. They alter the interaction of IGFs wit…
	kmeans	3	Green	26	KRT10	9823.ENSSSCP00000022207	Keratin 10; Belongs to the intermediate filament family
	kmeans	3	Green	26	KRT5	9823.ENSSSCP00000000263	Keratin 5; Belongs to the intermediate filament family
	kmeans	3	Green	26	KRT74	9823.ENSSSCP00000019223	Uncharacterized protein; Keratin 74; Belongs to the intermediate filament family
	kmeans	3	Green	26	KRT78	9823.ENSSSCP00000000264	Keratin 78
	kmeans	3	Green	26	KRT84	9823.ENSSSCP00000000256	Keratin 84; Belongs to the intermediate filament family
	kmeans	3	Green	26	LGALS1	9823.ENSSSCP00000000129	Galectin-1; Lectin that binds beta-galactoside and a wide array of complex carbohydrates. Plays a role in regulating apoptosis, cell proliferation and cell differentiation. Inhibits CD45 protein phosphatase activity and therefore the dephosphorylation of Lyn kinase. Strong inducer of T-cell apoptosis
	kmeans	3	Green	26	NPG1	9823.ENSSSCP00000027630	Protegrin-1; Microbicidal activity. Active against E.coli, Listeria monocytogenes and C.albicans, in vitro
	kmeans	3	Green	26	PCOLCE	9823.ENSSSCP00000022434	Procollagen C-endopeptidase enhancer
	kmeans	3	Green	26	PMAP-23	9823.ENSSSCP00000025756	Antibacterial peptide PMAP-23; Exerts antimicrobial activity against both Gram-positive and negative bacteria at concentrations of 2-16 micro molar. Its activity appears to be mediated by its ability to damage bacterial membranes
	kmeans	3	Green	26	PMP2	9823.ENSSSCP00000006563	Myelin P2 protein; May play a role in lipid transport protein in Schwann cells. May bind cholesterol (By similarity); Belongs to the calycin superfamily. Fatty-acid binding protein (FABP) family
	kmeans	3	Green	26	PTF-BETA	9823.ENSSSCP00000017506	Pleiotrophin; Secreted growth factor that induces neurite outgrowth and which is mitogenic for fibroblasts, epithelial, and endothelial cells. Binds anaplastic lymphoma kinase (ALK) which induces MAPK pathway activation, an important step in the anti- apoptotic signaling of PTN and regulation of cell proliferation. Binds to cell-surface target proteins via their chondroitin sulfate groups. Down-r…
	kmeans	3	Green	26	RNASE4	9823.ENSSSCP00000022277	Ribonuclease 4; This RNase has marked specificity towards the 3' side of uridine nucleotides
	kmeans	4	Blue	26	ACTA1	9823.ENSSSCP00000010867	Actin, alpha skeletal muscle; Actins are highly conserved proteins that are involved in various types of cell motility and are ubiquitously expressed in all eukaryotic cells; Belongs to the actin family
	kmeans	4	Blue	26	ALB	9823.ENSSSCP00000009549	Serum albumin; Serum albumin, the main protein of plasma, has a good binding capacity for water, Ca(2+), Na(+), K(+), fatty acids, hormones, bilirubin and drugs. Its main function is the regulation of the colloidal osmotic pressure of blood. Major zinc transporter in plasma, typically binds about 80% of all plasma zinc
	kmeans	4	Blue	26	B2M	9823.ENSSSCP00000005044	Sus scrofa beta-2-microglobulin (B2M), mRNA; Component of the class I major histocompatibility complex (MHC). Involved in the presentation of peptide antigens to the immune system (By similarity)
	kmeans	4	Blue	26	C3	9823.ENSSSCP00000014399	Complement C3; C3 plays a central role in the activation of the complement system. Its processing by C3 convertase is the central reaction in both classical and alternative complement pathways. After activation C3b can bind covalently, via its reactive thioester, to cell surface carbohydrates or immune aggregates (By similarity)
	kmeans	4	Blue	26	CCN2	9823.ENSSSCP00000004525	Connective tissue growth factor; Major connective tissue mitoattractant secreted by vascular endothelial cells. Promotes proliferation and differentiation of chondrocytes (By similarity). Mediates heparin- and divalent cation-dependent cell adhesion in many cell types including fibroblasts, myofibroblasts, endothelial and epithelial cells (By similarity). Enhances fibroblast growth factor-induced…
	kmeans	4	Blue	26	CKAP4	9823.ENSSSCP00000000178	Cytoskeleton-associated protein 4
	kmeans	4	Blue	26	CLU	9823.ENSSSCP00000010325	Clusterin; Functions as extracellular chaperone that prevents aggregation of nonnative proteins. Prevents stress-induced aggregation of blood plasma proteins. Inhibits formation of amyloid fibrils by APP, APOC2, B2M, CALCA, CSN3, SNCA and aggregation-prone LYZ variants (in vitro). Does not require ATP. Maintains partially unfolded proteins in a state appropriate for subsequent refolding by other …
	kmeans	4	Blue	26	ENSSSCG00000016483	9823.ENSSSCP00000017465	Trypsin; Sus scrofa trypsinogen (LOC100302368), mRNA
	kmeans	4	Blue	26	FN1	9823.ENSSSCP00000017132	Fibronectin 1
	kmeans	4	Blue	26	GAPDH	9823.ENSSSCP00000000740	Glyceraldehyde-3-phosphate dehydrogenase; Has both glyceraldehyde-3-phosphate dehydrogenase and nitrosylase activities, thereby playing a role in glycolysis and nuclear functions, respectively. Glyceraldehyde-3-phosphate dehydrogenase is a key enzyme in glycolysis that catalyzes the first step of the pathway by converting D-glyceraldehyde 3- phosphate (G3P) into 3-phospho-D-glyceroyl phosphate. M…
	kmeans	4	Blue	26	HBA	9823.ENSSSCP00000008517	Hemoglobin subunit alpha; Involved in oxygen transport from the lung to the various peripheral tissues
	kmeans	4	Blue	26	HMGB1	9823.ENSSSCP00000009955	High mobility group protein B1; Multifunctional redox sensitive protein with various roles in different cellular compartments. In the nucleus is one of the major chromatin-associated non-histone proteins and acts as a DNA chaperone involved in replication, transcription, chromatin remodeling, V(D)J recombination, DNA repair and genome stability. Proposed to be an universal biosensor for nucleic a…
	kmeans	4	Blue	26	IGF1	9823.ENSSSCP00000000915	Insulin-like growth factor I; The insulin-like growth factors, isolated from plasma, are structurally and functionally related to insulin but have a much higher growth-promoting activity. May be a physiological regulator of [1-14C]-2-deoxy-D-glucose (2DG) transport and glycogen synthesis in osteoblasts. Stimulates glucose transport in bone-derived osteoblastic (PyMS) cells and is effective at muc…
	kmeans	4	Blue	26	LMNA	9823.ENSSSCP00000006923	Prelamin-A/C; Lamins are components of the nuclear lamina, a fibrous layer on the nucleoplasmic side of the inner nuclear membrane, which is thought to provide a framework for the nuclear envelope and may also interact with chromatin. Lamin A and C are present in equal amounts in the lamina of mammals. Plays an important role in nuclear assembly, chromatin organization, nuclear membrane and telom…
	kmeans	4	Blue	26	LTF	9823.ENSSSCP00000026769	Lactotransferrin; Transferrins are iron binding transport proteins which can bind two Fe(3+) ions in association with the binding of an anion, usually bicarbonate
	kmeans	4	Blue	26	LYZ	9823.ENSSSCP00000000522	Lysozyme C-2; Lysozymes have primarily a bacteriolytic function; those in tissues and body fluids are associated with the monocyte- macrophage system and enhance the activity of immunoagents
	kmeans	4	Blue	26	MMP20	9823.ENSSSCP00000015906	Matrix metalloproteinase-20; Degrades amelogenin, the major protein component of the enamel matrix and two of the macromolecules characterizing the cartilage extracellular matrix: aggrecan and the cartilage oligomeric matrix protein (COMP). May play a central role in tooth enamel formation (By similarity)
	kmeans	4	Blue	26	NES	9823.ENSSSCP00000025811	Nestin; Belongs to the intermediate filament family
	kmeans	4	Blue	26	PDIA3	9823.ENSSSCP00000005064	Sus scrofa protein disulfide isomerase family A, member 3 (PDIA3), mRNA
	kmeans	4	Blue	26	PLG	9823.ENSSSCP00000004364	Plasminogen; Plasmin dissolves the fibrin of blood clots and acts as a proteolytic factor in a variety of other processes including embryonic development, tissue remodeling, tumor invasion, and inflammation. In ovulation, weakens the walls of the Graafian follicle. It activates the urokinase-type plasminogen activator, collagenases and several complement zymogens, such as C1 and C5. Cleavage of f…
	kmeans	4	Blue	26	SPP1	9823.ENSSSCP00000009825	Osteopontin; Binds tightly to hydroxyapatite. Appears to form an integral part of the mineralized matrix. Probably important to cell-matrix interaction; Belongs to the osteopontin family
	kmeans	4	Blue	26	TF	9823.ENSSSCP00000012406	Serotransferrin; Transferrins are iron binding transport proteins which can bind two Fe(3+) ions in association with the binding of an anion, usually bicarbonate. It is responsible for the transport of iron from sites of absorption and heme degradation to those of storage and utilization. Serum transferrin may also have a further role in stimulating cell proliferation
	kmeans	4	Blue	26	TGFB1	9823.ENSSSCP00000003267	Transforming growth factor beta-1; Multifunctional protein that controls proliferation, differentiation and other functions in many cell types. Many cells synthesize TGFB1 and have specific receptors for it. It positively and negatively regulates many other growth factors. It plays an important role in bone remodeling as it is a potent stimulator of osteoblastic bone formation, causing chemotaxis…
	kmeans	4	Blue	26	THBS1	9823.ENSSSCP00000005158	Uncharacterized protein; Sus scrofa thrombospondin 1 (THBS1), mRNA
	kmeans	4	Blue	26	TIMP1	9823.ENSSSCP00000013066	Metalloproteinase inhibitor 1; Metalloproteinase inhibitor that functions by forming one to one complexes with target metalloproteinases, such as collagenases, and irreversibly inactivates them by binding to their catalytic zinc cofactor. Acts on MMP1, MMP2, MMP3, MMP7, MMP8, MMP9, MMP10, MMP11, MMP12, MMP13 and MMP16. Does not act on MMP14. Also functions as a growth factor that regulates cell d…
	kmeans	4	Blue	26	VIM	9823.ENSSSCP00000011767	Vimentin; Vimentins are class-III intermediate filaments found in various non-epithelial cells, especially mesenchymal cells. Vimentin is attached to the nucleus, endoplasmic reticulum, and mitochondria, either laterally or terminally

## Sheet: Collagen&extracellular matrix
GO enrichemnt of collagen and other extracellular matrix
Ontology	Gene ontology	# proteins	protein members
Molucular function	binding (GO:0005488)	9	IGFBP5, SPARC, IGFBP5, TGFBI, SPARC, POSTN, SERPINH1, NPG3, TGFBI
	structural molecule activity (GO:0005198)	1	SERPINH1
	molecular function regulator (GO:0098772)	1	SERPINH1
	catalytic activity (GO:0003824)	1	COL9A3
Biological process	cellular process (GO:0009987)	9	IGFBP5, NDUFS5, IGFBP5, TGFBI, COL9A3, POSTN, IBSP, SERPINH1, TGFBI
	biomineralization (GO:0110148)	1	IBSP
	interspecies interaction between organisms (GO:0044419)	2	NPG3, CXCL14
	biological regulation (GO:0065007)	3	IGFBP5, IGFBP5, SERPINH1
	response to stimulus (GO:0050896)	4	IGFBP5, IGFBP5, NPG3, CXCL14
	signaling (GO:0023052)	2	IGFBP5, IGFBP5
	developmental process (GO:0032502)	3	SPARC, SPARC, IBSP
	multicellular organismal process (GO:0032501)	1	IBSP
	biological adhesion (GO:0022610)	3	TGFBI, POSTN,TGFBI
	metabolic process (GO:0008152)	1	SERPINH1
	immune system process (GO:0002376)	2	NPG3, CXCL14
Cellular component	cellular anatomical entity (GO:0110165)	16	LUM, IGFBP5, NDUFS5, SPARC, IGFBP5, TGFBI, COL9A3, COL6A3, SPARC, CHAD, ATP5J, POSTN, SERPINH1, NPG3, TGFBI, COX6B
	protein-containing complex (GO:0032991)	3	NDUFS5, COL9A3, ATP5J
	intracellular (GO:0005622)	4	NDUFS5, ATP5J, SERPINH1, COX6B

## Sheet: Histones and ribosomal proteins
GO enrichemnt of Histones and ribosomal proteins
Ontology	Gene ontology	# proteins	protein members
Molucular function	translation regulator activity (GO:0045182)	1	EEF1A1
	molecular transducer activity (GO:0060089)	1	FGFR1
	binding (GO:0005488)	15	RPL6, RPL26L1, RPL6, RPL35, RPS19, RPS27A, FGFR1, RPS27A, FGFR1, UBC, HIST1H2BD, RPL30, UBB, UBA52, EEF1A1, RPL26, UBC
	structural molecule activity (GO:0005198)	8	RPL6, RPL26L1, RPL6, RPL31, RPL35, RPL19, RPL30, RPL26
	catalytic activity (GO:0003824)	2	FGFR1, EEF1A1
Biological process	response to stimulus (GO:0050896)	1	FGFR1
	signaling (GO:0023052)	1	FGFR1
	developmental process (GO:0032502)	1	UBC
	cellular process (GO:0009987)	15	RPL6, RPL26L1, RPL6, RPL31, RPL35, RPL19, RPS27A, FGFR1, UBC, HIST1H2BD, UBB, UBA52, EEF1A1, RPL26, UBC
	multicellular organismal process (GO:0032501)	1	FGFR1
	metabolic process (GO:0008152)	13	RPL6, RPL26L1, RPL6, RPL31, RPL35, RPS27A, FGFR1, UBC, UBA52, EEF1A1, RPL26, UBC
	biological regulation (GO:0065007)	1	FGFR1
Cellular component	cellular anatomical entity (GO:0110165)	14	RPL6, RPL26L1, RPL6, RPL31, RPL35, RPL19, RPS27A, FGFR1, PRL30, UBC, UBA52, RPL26, UBC
	protein-containing complex (GO:0032991)	9	RPL6, RPL26L1, RPL6, RPL31, RPL35, RPL19, FGFR1, PRL30, RPL26
	intracellular (GO:0005622)	13	RPL6, RPL26L1, RPL6, RPL31, RPL35, RPL19, RPS27A, UBC, PRL30, UBB, UBA52, RPL26

## Sheet: Keratins
GO enrichemnt of Keratins
Ontology	Gene ontology	# proteins	protein members
Molucular function	binding (GO:0005488)	9	HRG, LGALS1, ANXA2, CCL16, AHSG, HBB, IGFBP2, HBB, NPG1
	molecular function regulator (GO:0098772)	3	HRG, CCL16, AHSG
	catalytic activity (GO:0003824)	6	HRG, F2, AHSG, HBB, HBB, F2
	transporter activity (GO:0005215)	2	HBB, HBB
Biological process	cellular process (GO:0009987)	8	HRG, F2, CCL16, AHSG, HBB, IGFBP2, HBB, F2
	localization (GO:0051179)	2	HRG,CCL16
	biomineralization (GO:0110148)	1	CLEC3B
	interspecies interaction between organisms (GO:0044419)	2	CCL16, NPG1
	biological regulation (GO:0065007)	6	HRG, F2, CCL16, AHSG, IGFBP2, F2
	response to stimulus (GO:0050896)	6	HRG, F2, CCL16, IGFBP2, F2, NPG1
	signaling (GO:0023052)	2	CCL16, NPG1
	developmental process (GO:0032502)	1	CLEC3B
	multicellular organismal process (GO:0032501)	4	CLEC3B, HRG, F2, F2
	locomotion (GO:0040011)	1	CCL16
	metabolic process (GO:0008152)	5	HRG, CCL16, AHSG, HBB, HBB
Cellular component	cellular anatomical entity (GO:0110165)	13	CLEC3B, HRG, LGALS1, F2, ANXA2, CCL16, AHSG, HBB, F9, IGFBP2, HBB, F2, NPG1
	protein-containing complex (GO:0032991)	2	HBB, HBB
	intracellular (GO:0005622)	4	HRG, ANXA2, HBB, HBB

## Sheet: Growth factors and cytokines
GO enrichemnt of growth factors and cytokines
Ontology	Gene ontology	# proteins	protein members
Molucular function	binding (GO:0005488)	10	TIMP1, HMGB1, NES, CCN2, FN1, HBA, HMGB1, CCN2, TGFB1, TIMP1
	molecular function regulator (GO:0098772)	3	TIMP1, TGFB1, TIMP1
	catalytic activity (GO:0003824)	9	TIMP1, GAPDH, GAPDH, LYZ, MMP20, HBA, PDIA3, PLG, TIMP1
	transporter activity (GO:0005215)	1	HBA
Biological process	cellular process (GO:0009987)	14	TIMP1, GAPDH, GAPDH, HMGB1, MMP20, NES, CCN2, FN1, HBA, HMGB1, CCN2, PDIA3, TGFB1, TIMP1
	localization (GO:0051179)	5	TF, ALB, LTF, TF, TF
	interspecies interaction between organisms (GO:0044419)	5	TF, LYZ, LTF, TF, TF
	biological regulation (GO:0065007)	9	TIMP1, HMGB1, NES, CCN2, HMGB1,THBS1, CCN2, TGFB1, TIMP1
	response to stimulus (GO:0050896)	11	TIMP1, TF, LYZ, LTF, TF, CCN2, TF, CCN2, PDIA3, TGFB1, TIMP1
	signaling (GO:0023052)	3	CCN2, CCN2, TGFB1
	developmental process (GO:0032502)	3	MMP20, FN1, THBS1
	multicellular organismal process (GO:0032501)	3	MMP20, FN1, THBS1
	biological adhesion (GO:0022610)	2	CCN2, CCN2
	metabolic process (GO:0008152)	9	TIMP1, GAPDH, GAPDH, HMGB1, MMP20, HBA, HMGB1, TGFB1, TIMP1
	immune system process (GO:0002376)	4	TF, LTF, TF, TF
Cellular component	cellular anatomical entity (GO:0110165)	20	TIMP1, TF, ALB, GAPDH, GAPDH, HMGB1, LTF, NES, TF, CCN2, FN1, HBA, HMGB1, THBS1, TF, ACTA1, CCN2, PDIA3, TGFB1, TIMP1
	protein-containing complex (GO:0032991)	1	HBA
	intracellular (GO:0005622)	12	TF, ALB, GAPDH, GAPDH, HMGB1, LTF, NES, TF, HBA, HMGB1, TF, PDIA3

## Sheet: REVIGO analysis of clusters
REVIGO analysis of collagen & extracellular matrix						REVIGO analysis of growth factors and cytokines
term_ID	description	frequency	false discovery rate	Maching proteins		term_ID	description	frequency	false discovery rate	Maching proteins
GO:0005576	extracellular region	0.02375	0.0004	TGFBI,SPARC,NPG3,IGFBP5,IBSP		GO:0002376	immune system process	0.006	0	TGFB1,PLG,ALB
GO:0031012	extracellular matrix	0.00275	0.0024	SPARC,IBSP		GO:0007155	cell adhesion	0.00544	0.0049	TGFB1,MMP20
						GO:0009987	cellular process	0.6378	0	TGFB1,LMNA
REVIGO analysis of histones and ribosomal proteins						GO:0019835	cytolysis	0.00044	0.0001	GAPDH,TGFB1,CCN2
term_ID	description	frequency	false discovery rate	Maching proteins		GO:0032501	multicellular organismal process	0.02373	0	VIM,LTF
GO:0002181	cytoplasmic translation	0.00064	0.001	RPL6,RPL31		GO:0040011	locomotion	0.00997	0.0079	TGFB1,HMGB1,TIMP1,C3
GO:0042273	ribosomal large subunit biogenesis	0.00151	0.0005	RPL35,RPL6		GO:0044403	symbiosis, encompassing mutualism through parasitism	0.00168	0	TGFB1,SPP1,TIMP1
GO:0006412	translation	0.05686	0	RPL35,UBA52,RPL6,RPL31		GO:0043900	regulation of multi-organism process	0.00079	0.0079	GAPDH,CLU
						GO:0044003	modification by symbiont of host morphology or physiology	0.00024	0.0002	TGFB1,HMGB1
REVIGO analysis of Keratins						GO:0048513	animal organ development	0.00779	0	TF,LTF
term_ID	description	frequency	false discovery rate	Maching proteins		GO:0048771	tissue remodeling	0.00028	0	TGFB1,LTF
GO:0006950	response to stress	0.04575	0	AHSG,F9,F2,APOA1,PMAP-23,NPG1		GO:0051239	regulation of multicellular organismal process	0.00628	0	GAPDH,SPP1
GO:0009987	cellular process	0.6378	0.0361	LGALS1,PMP2,APOA1,ANG1,RNASE4		GO:0030501	positive regulation of bone mineralization	8e-05	0.0002	IGF1,TGFB1,PLG,LMNA,CLU,LTF
GO:0032501	multicellular organismal process	0.02373	0	AMBN,ENAM,F9,F2,APOA1,PTF-BETA,ANG1		GO:0060485	mesenchyme development	0.00056	0.0008	TGFB1,SPP1
GO:0048731	system development	0.01264	0.0003	AMBN,ENAM,APOA1,PTF-BETA,ANG1		GO:0030154	cell differentiation	0.01133	0.0005	TGFB1,SPP1,HMGB1,CLU,C3
GO:0007596	blood coagulation	0.00048	0.0045	F9,F2		GO:0007586	digestion	0.00026	0.0015	LYZ,GAPDH,TGFB1,SPP1,HMGB1,MMP20
GO:0009653	anatomical structure morphogenesis	0.01542	0.04	AMBN,ANG1		GO:0050793	regulation of developmental process	0.01205	0.0002	TGFB1,VIM,LTF
GO:0031214	biomineral tissue development	0.00025	0.0001	AMBN,ENAM,PTF-BETA		GO:0001503	ossification	0.00074	0	TGFB1,B2M,HMGB1,VIM,C3,LTF
GO:0050790	regulation of catalytic activity	0.01575	0.0113	ANXA2,AHSG,APOA1		GO:0001501	skeletal system development	0.00107	0.0015	LYZ,IGF1,TGFB1,PLG,CCN2,B2M,HBA,ALB,SPP1,HMGB1,CLU,VIM,TIMP1,C3,LTF
GO:0043086	negative regulation of catalytic activity	0.004	0.0309	ANXA2,AHSG		GO:0048646	anatomical structure formation involved in morphogenesis	0.00409	0.0042	TGFB1,CLU
GO:0051336	regulation of hydrolase activity	0.00855	0.0418	AHSG,APOA1		GO:0009888	tissue development	0.00491	0	GAPDH,TGFB1,CCN2,SPP1,HMGB1
GO:0050896	response to stimulus	0.1221	0	F9,F2		GO:0009887	animal organ morphogenesis	0.00264	0	IGF1,TGFB1
GO:0051704	multi-organism process	0.00751	0.0198	ANXA2,PMAP-23,NPG1		GO:0048468	cell development	0.00573	0.0009	TGFB1,HMGB1,ACTA1
GO:0065007	biological regulation	0.20498	0.0001	ANXA2,AHSG,F9,F2,APOA1,PTF-BETA,ANG1,IGFBP2		GO:0048518	positive regulation of biological process	0.01744	0	TGFB1,HMGB1
GO:0090501	RNA phosphodiester bond hydrolysis	0.00748	0.0023	ANG1,RNASE4		GO:0050896	response to stimulus	0.1221	0	HMGB1,TF,LTF
GO:0006807	nitrogen compound metabolic process	0.38744	0.0045	F9,F2,APOA1,ANG1,RNASE4		GO:0051179	localization	0.18495	0	HMGB1,LTF
GO:0043170	macromolecule metabolic process	0.39491	0.0026	F9,F2,APOA1,ANG1,RNASE4		GO:0051641	cellular localization	0.02041	0.0009	TGFB1,LTF
GO:0044238	primary metabolic process	0.53743	0.0064	F9,F2,APOA1,ANG1,RNASE4		GO:0051704	multi-organism process	0.00751	0	TIMP1,C3
GO:0019538	protein metabolic process	0.18489	0.0348	F9,F2,APOA1		GO:0065007	biological regulation	0.20498	0	LYZ,LTF
GO:1901360	organic cyclic compound metabolic process	0.30324	0.0309	APOA1,ANG1,RNASE4		GO:1901575	organic substance catabolic process	0.04612	0	GAPDH,TGFB1
GO:0032269	negative regulation of cellular protein metabolic process	0.00423	0.0348	AHSG,ANG1		GO:0031329	regulation of cellular catabolic process	0.00093	0.0002	TGFB1,HMGB1,CLU,C3
GO:0006953	acute-phase response	6e-05	0.0026	AMBN,ANG1		GO:0009057	macromolecule catabolic process	0.01953	0.0002	GAPDH,TGFB1,PLG,CCN2,HMGB1,C3,MMP20,ENSSSCG00000016483,LTF
GO:0042742	defense response to bacterium	0.00097	0.0126	PMAP-23,NPG1		GO:0044248	cellular catabolic process	0.03266	0.0001	TGFB1,TIMP1,C3
GO:0065009	regulation of molecular function	0.01726	0.0056	ANXA2,AHSG,APOA1,PTF-BETA		GO:1901565	organonitrogen compound catabolic process	0.01195	0.0061	TGFB1,SPP1
GO:0048522	positive regulation of cellular process	0.01585	0.0056	AHSG,APOA1,PTF-BETA,IGFBP2		GO:1901361	organic cyclic compound catabolic process	0.01164	0.0024	VIM,TIMP1
GO:0008284	positive regulation of cell proliferation	0.00151	0.0309	PTF-BETA,IGFBP2		GO:0042176	regulation of protein catabolic process	0.00112	0.002	GAPDH,TGFB1,CLU,VIM,TIMP1,C3
GO:0048518	positive regulation of biological process	0.01744	0.0012	ANXA2,AHSG,APOA1,PTF-BETA,IGFBP2		GO:0017144	drug metabolic process	0.00058	0.0156	TGFB1,SPP1,HMGB1,CLU,VIM
GO:0006508	proteolysis	0.05223	0.0361	F9,F2		GO:0009056	catabolic process	0.0482	0	LYZ,GAPDH,TGFB1,PLG,CCN2,SPP1,HMGB1,C3,MMP20,ENSSSCG00000016483,LTF
GO:0065008	regulation of biological quality	0.03395	0.0361	F9,F2,APOA1		GO:0007154	cell communication	0.07219	0	LYZ,GAPDH,TGFB1,HMGB1
GO:0006952	defense response	0.00568	0.0008	AHSG,F2,PMAP-23,NPG1		GO:0071704	organic substance metabolic process	0.58357	0	TGFB1,MMP20
GO:0048583	regulation of response to stimulus	0.0112	0.0361	AHSG,PTF-BETA,IGFBP2		GO:0006807	nitrogen compound metabolic process	0.38744	0	TGFB1,ACTA1,MMP20,LTF
GO:0050794	regulation of cellular process	0.1884	0.009	AHSG,APOA1,PTF-BETA,ANG1,IGFBP2		GO:0006629	lipid metabolic process	0.03522	0.017	ACTA1,MMP20
GO:0050789	regulation of biological process	0.19373	0.0026	ANXA2,AHSG,APOA1,PTF-BETA,ANG1,IGFBP2		GO:0043170	macromolecule metabolic process	0.39491	0	TGFB1,HMGB1,CLU
GO:0080090	regulation of primary metabolic process	0.11675	0.0407	AHSG,APOA1,ANG1		GO:0044237	cellular metabolic process	0.53061	0	TGFB1,SPP1
GO:0031323	regulation of cellular metabolic process	0.11662	0.0432	AHSG,APOA1,ANG1		GO:0044238	primary metabolic process	0.53743	0	SPP1,C3
						GO:0019538	protein metabolic process	0.18489	0	SPP1,C3
						GO:0032885	regulation of polysaccharide biosynthetic process	0.0001	0.0002	TGFB1,PLG,LMNA,VIM,LTF
						GO:1901360	organic cyclic compound metabolic process	0.30324	0.0001	TGFB1,C3
						GO:0050821	protein stabilization	0.00045	0.0007	GAPDH,TGFB1,C3
						GO:0055072	iron ion homeostasis	0.00141	0.0011	TGFB1,HMGB1
						GO:0042592	homeostatic process	0.01661	0.0016	LYZ,TGFB1,LTF
						GO:0034504	protein localization to nucleus	0.00129	0.001	TGFB1,VIM,LTF
						GO:0010941	regulation of cell death	0.00344	0	GAPDH,IGF1,TGFB1,SPP1,HMGB1,CLU,VIM,TIMP1,C3
						GO:2001234	negative regulation of apoptotic signaling pathway	0.00042	0.0007	GAPDH,TGFB1
						GO:0042981	regulation of apoptotic process	0.00313	0	CLU,TIMP1,C3
						GO:0060548	negative regulation of cell death	0.00191	0	ACTA1,MMP20
						GO:0043066	negative regulation of apoptotic process	0.00173	0	TGFB1,SPP1,ACTA1,VIM
						GO:0097190	apoptotic signaling pathway	0.00117	0.0014	TGFB1,HBA
						GO:0006915	apoptotic process	0.00406	0.0004	LYZ,IGF1,TGFB1,PLG,CCN2,B2M,HBA,ALB,SPP1,HMGB1,CLU,VIM,TIMP1,C3,LTF
						GO:0009168	purine ribonucleoside monophosphate biosynthetic process	0.01043	0.0016	SPP1,C3
						GO:0006754	ATP biosynthetic process	0.00432	0.0014	TGFB1,SPP1,ACTA1,VIM
						GO:0006139	nucleobase-containing compound metabolic process	0.26547	0.0006	TGFB1,LTF
						GO:0080090	regulation of primary metabolic process	0.11675	0	TGFB1,HMGB1
						GO:0010468	regulation of gene expression	0.10815	0	IGF1,CLU
						GO:0031323	regulation of cellular metabolic process	0.11662	0	TGFB1,SPP1,HMGB1,CLU,C3
						GO:0031326	regulation of cellular biosynthetic process	0.10816	0	TGFB1,HMGB1
						GO:0051252	regulation of RNA metabolic process	0.10029	0	ACTA1,VIM
						GO:2000112	regulation of cellular macromolecule biosynthetic process	0.10683	0	TF,LTF
						GO:0006355	regulation of transcription, DNA-templated	0.09917	0.0002	TGFB1,SPP1,ACTA1,VIM
						GO:0060255	regulation of macromolecule metabolic process	0.11716	0	TGFB1,SPP1
						GO:0034654	nucleobase-containing compound biosynthetic process	0.14533	0.002	TGFB1,LTF
						GO:0051171	regulation of nitrogen compound metabolic process	0.10926	0	TGFB1,C3
						GO:0009966	regulation of signal transduction	0.00857	0	GAPDH,CLU
						GO:0023056	positive regulation of signaling	0.00356	0	IGF1,TGFB1,SPP1,HMGB1,CLU,TIMP1,C3,LTF
						GO:0010469	regulation of receptor activity	0.00025	0.0001	IGF1,TGFB1,ALB,CLU,LTF
						GO:0035556	intracellular signal transduction	0.04	0.0195	IGF1,HMGB1,CLU,VIM
						GO:0048585	negative regulation of response to stimulus	0.00344	0	GAPDH,TGFB1
						GO:0010647	positive regulation of cell communication	0.00359	0	GAPDH,TGFB1
						GO:0032101	regulation of response to external stimulus	0.0016	0	IGF1,TGFB1,CCN2,HMGB1,CLU,VIM
						GO:0032102	negative regulation of response to external stimulus	0.00058	0.0017	TGFB1,TIMP1,C3
						GO:0032103	positive regulation of response to external stimulus	0.00055	0.0051	TGFB1,CLU
						GO:1902533	positive regulation of intracellular signal transduction	0.00214	0.0006	TGFB1,HMGB1
						GO:0009967	positive regulation of signal transduction	0.00329	0.0001	TF,LTF
						GO:0009968	negative regulation of signal transduction	0.00275	0.0003	HMGB1,TF,LTF
						GO:0080134	regulation of response to stress	0.00337	0	HMGB1,LTF
						GO:0007165	signal transduction	0.06621	0	GAPDH,SPP1
						GO:0050790	regulation of catalytic activity	0.01575	0.0038	LYZ,ENSSSCG00000016483
						GO:0044093	positive regulation of molecular function	0.0089	0.0209	TGFB1,LMNA,LTF
						GO:0065009	regulation of molecular function	0.01726	0	CCN2,SPP1
						GO:0048523	negative regulation of cellular process	0.0183	0	TGFB1,LTF
						GO:2000026	regulation of multicellular organismal development	0.00416	0.0015	TGFB1,CLU
						GO:0010721	negative regulation of cell development	0.00055	0.001	GAPDH,TGFB1
						GO:0031324	negative regulation of cellular metabolic process	0.01165	0.0002	TGFB1,PLG,HMGB1,LTF
						GO:0051241	negative regulation of multicellular organismal process	0.00211	0	ALB,SPP1
						GO:0051240	positive regulation of multicellular organismal process	0.00303	0.0013	TGFB1,PLG
						GO:0045892	negative regulation of transcription, DNA-templated	0.00592	0.0055	TGFB1,ACTA1,VIM
						GO:0045597	positive regulation of cell differentiation	0.00168	0.0061	TGFB1,LMNA,ALB
						GO:0045596	negative regulation of cell differentiation	0.00128	0.0001	TGFB1,ACTA1
						GO:0010605	negative regulation of macromolecule metabolic process	0.01169	0.0002	TGFB1,CLU
						GO:0001818	negative regulation of cytokine production	0.00038	0.0014	LYZ,GAPDH,IGF1,TGFB1,CCN2,ALB,SPP1,HMGB1,CLU,ACTA1,VIM,TF,C3,MMP20
						GO:0051129	negative regulation of cellular component organization	0.00244	0	CLU,TIMP1
						GO:0051172	negative regulation of nitrogen compound metabolic process	0.00792	0.0001	TGFB1,CCN2
						GO:0032268	regulation of cellular protein metabolic process	0.01473	0	IGF1,TGFB1,SPP1,CLU,TIMP1,C3
						GO:0001934	positive regulation of protein phosphorylation	0.00227	0.0111	LYZ,ALB
						GO:0032269	negative regulation of cellular protein metabolic process	0.00423	0.0007	IGF1,TGFB1,CCN2,ALB,HMGB1,CLU,VIM,TIMP1,C3,LTF
						GO:0032270	positive regulation of cellular protein metabolic process	0.00445	0.0001	TGFB1,VIM,LTF
						GO:0010951	negative regulation of endopeptidase activity	0.00157	0.003	GAPDH,TGFB1,SPP1,HMGB1,CLU,ACTA1,VIM
						GO:0030162	regulation of proteolysis	0.00304	0.0005	IGF1,TGFB1,SPP1,TIMP1
						GO:0006417	regulation of translation	0.00692	0.0015	TGFB1,LMNA,VIM,LTF
						GO:0048522	positive regulation of cellular process	0.01585	0	TGFB1,SPP1,LTF
						GO:0031328	positive regulation of cellular biosynthetic process	0.0067	0.0001	TGFB1,HMGB1,CLU
						GO:0031325	positive regulation of cellular metabolic process	0.01004	0	PLG,LTF
						GO:0008284	positive regulation of cell proliferation	0.00151	0	IGF1,TGFB1,CCN2,ALB,HMGB1,CLU,VIM
						GO:0045935	positive regulation of nucleobase-containing compound metabolic process	0.006	0.0013	TGFB1,LMNA
						GO:0051054	positive regulation of DNA metabolic process	0.00054	0.0007	PLG,LTF
						GO:0051050	positive regulation of transport	0.00186	0	CCN2,HMGB1
						GO:0010628	positive regulation of gene expression	0.00653	0.0001	GAPDH,TGFB1,CLU
						GO:0045893	positive regulation of transcription, DNA-templated	0.00519	0.0147	VIM,LTF
						GO:0010604	positive regulation of macromolecule metabolic process	0.00988	0	IGF1,ALB,CLU,LTF
						GO:1903532	positive regulation of secretion by cell	0.00059	0.0036	TGFB1,SPP1
						GO:0010828	positive regulation of glucose transport	8e-05	0.0002	GAPDH,TGFB1,CCN2,HMGB1
						GO:0051094	positive regulation of developmental process	0.00258	0.0007	HMGB1,C3
						GO:0010557	positive regulation of macromolecule biosynthetic process	0.00633	0.0001	IGF1,CCN2,ALB,CLU,LTF
						GO:0032967	positive regulation of collagen biosynthetic process	3e-05	0.0001	TGFB1,SPP1,LTF
						GO:0051173	positive regulation of nitrogen compound metabolic process	0.00685	0	IGF1,TGFB1
						GO:0051128	regulation of cellular component organization	0.01586	0	GAPDH,TGFB1,CCN2
						GO:0016043	cellular component organization	0.07239	0	GAPDH,IGF1,TGFB1,SPP1,HMGB1,CLU,VIM,TIMP1,C3
						GO:0022607	cellular component assembly	0.02484	0.0011	GAPDH,TGFB1,SPP1,HMGB1,CLU,VIM,TIMP1,C3
						GO:0007010	cytoskeleton organization	0.00786	0.0003	LYZ,TGFB1,MMP20
						GO:0006996	organelle organization	0.03595	0.0002	CLU,VIM,TIMP1
						GO:0048519	negative regulation of biological process	0.01984	0	CLU,VIM,TIMP1
						GO:0019216	regulation of lipid metabolic process	0.00095	0.0021	GAPDH,IGF1,TGFB1,SPP1,HMGB1,CLU,VIM
						GO:0065008	regulation of biological quality	0.03395	0	TGFB1,SPP1
						GO:0051707	response to other organism	0.00299	0	IGF1,TGFB1
						GO:0031667	response to nutrient levels	0.00151	0.0025	PLG,LMNA,HMGB1,CLU
						GO:0009617	response to bacterium	0.00145	0.0005	GAPDH,TGFB1,PLG,CCN2,SPP1,HMGB1,C3,MMP20,ENSSSCG00000016483,LTF
						GO:0002831	regulation of response to biotic stimulus	0.00038	0.0024	TGFB1,PLG,LMNA,SPP1,VIM,LTF
						GO:0042742	defense response to bacterium	0.00097	0.0043	TGFB1,VIM
						GO:0098542	defense response to other organism	0.0022	0	TGFB1,SPP1
						GO:0006955	immune response	0.00337	0	GAPDH,IGF1,TGFB1,PLG,CCN2,LMNA,ALB,SPP1,HMGB1,CLU,ACTA1,VIM,TF,TIMP1,C3,LTF
						GO:0002683	negative regulation of immune system process	0.0008	0.003	TGFB1,ALB
						GO:0002682	regulation of immune system process	0.00252	0.0001	HMGB1,LTF
						GO:0002706	regulation of lymphocyte mediated immunity	0.00022	0.0013	TGFB1,SPP1,ACTA1,VIM,MMP20,LTF
						GO:0045087	innate immune response	0.00148	0	HMGB1,CLU
						GO:0002253	activation of immune response	0.00079	0.0018	TGFB1,HMGB1
						GO:0002250	adaptive immune response	0.00053	0.0036	LYZ,TGFB1,PLG,SPP1,HMGB1,ACTA1,VIM,MMP20,ENSSSCG00000016483,LTF
						GO:0050778	positive regulation of immune response	0.00112	0.0002	GAPDH,VIM
						GO:0006959	humoral immune response	0.00035	0.0015	LYZ,GAPDH,TGFB1,SPP1,MMP20
						GO:0002822	regulation of adaptive immune response based on somatic recombination of immune receptors built from immunoglobulin superfamily domains	0.00023	0.0014	TGFB1,PLG,HMGB1
						GO:0006952	defense response	0.00568	0	TGFB1,LMNA,ALB
						GO:0033554	cellular response to stress	0.02967	0.0101	TGFB1,HMGB1
						GO:0006508	proteolysis	0.05223	0	TGFB1,LTF
						GO:0032787	monocarboxylic acid metabolic process	0.02485	0.0059	TGFB1,HMGB1,TIMP1,C3
						GO:0019752	carboxylic acid metabolic process	0.08831	0.0016	GAPDH,IGF1,TGFB1,SPP1,HMGB1,CLU,ACTA1,VIM,TIMP1,C3
						GO:0048583	regulation of response to stimulus	0.0112	0	TGFB1,HMGB1
						GO:0010033	response to organic substance	0.009	0	IGF1,TGFB1,CCN2,ALB,CLU,LTF
						GO:1901701	cellular response to oxygen-containing compound	0.00345	0.0103	GAPDH,TGFB1
						GO:0009725	response to hormone	0.00335	0.0008	GAPDH,TGFB1,PLG,C3,MMP20,ENSSSCG00000016483,LTF
						GO:0042493	response to drug	0.00266	0.0081	TGFB1,HMGB1,C3
						GO:0034097	response to cytokine	0.00136	0.0124	TGFB1,LTF
						GO:0071396	cellular response to lipid	0.0017	0.0047	TGFB1,HMGB1
						GO:0071407	cellular response to organic cyclic compound	0.00172	0.004	GAPDH,C3
						GO:0071310	cellular response to organic substance	0.00651	0.0042	TGFB1,HMGB1
						GO:1901654	response to ketone	0.00024	0.0007	SPP1,C3
						GO:0071495	cellular response to endogenous stimulus	0.00402	0.0192	TGFB1,LTF
						GO:0006259	DNA metabolic process	0.05607	0.0017	TGFB1,ACTA1
						GO:0044260	cellular macromolecule metabolic process	0.34276	0.0002	IGF1,CLU
						GO:0030198	extracellular matrix organization	0.0006	0.0004	TGFB1,CLU
						GO:0006357	regulation of transcription from RNA polymerase II promoter	0.01273	0.0182	LYZ,ENSSSCG00000016483
						GO:0043254	regulation of protein complex assembly	0.00198	0.0001	GAPDH,TGFB1,CCN2,HMGB1
						GO:0031333	negative regulation of protein complex assembly	0.00058	0.0008	IGF1,CLU,LTF
						GO:0001558	regulation of cell growth	0.00094	0.0023	CCN2,SPP1
						GO:0034622	cellular macromolecular complex assembly	0.01211	0.0036	TGFB1,HMGB1,TIMP1,C3
						GO:0007167	enzyme linked receptor protein signaling pathway	0.00279	0.0002	CLU,TIMP1
						GO:0007169	transmembrane receptor protein tyrosine kinase signaling pathway	0.00167	0.0033	GAPDH,TGFB1
						GO:0060395	SMAD protein signal transduction	0.00012	0.0005	TGFB1,TIMP1,C3
						GO:0006950	response to stress	0.04575	0	TGFB1,LMNA,HBA,ALB,HMGB1,TF,LTF
						GO:0051716	cellular response to stimulus	0.09561	0	HMGB1,C3
						GO:0009605	response to external stimulus	0.0137	0	LYZ,GAPDH,TGFB1,PLG,CCN2,HMGB1,C3,MMP20,ENSSSCG00000016483,LTF
						GO:0042221	response to chemical	0.03071	0	TGFB1,C3
						GO:0006810	transport	0.17616	0.0001	TGFB1,ACTA1,VIM
						GO:0006811	ion transport	0.05344	0.0212	IGF1,TGFB1,LMNA,SPP1,HMGB1,CLU,ACTA1,VIM,TIMP1,C3,LTF
						GO:0006954	inflammatory response	0.0011	0.0004	LYZ,TGFB1,PLG,ALB,HMGB1,VIM,C3,LTF
						GO:0016310	phosphorylation	0.07764	0.0173	GO:0016310
						GO:0097435	supramolecular fiber organization	0.00345	0.0025	ALB,HMGB1
						GO:0009611	response to wounding	0.00127	0.0025	LYZ,GAPDH,TGFB1,CCN2,SPP1,HMGB1,C3
						GO:0050794	regulation of cellular process	0.1884	0	GAPDH,TGFB1
						GO:0050789	regulation of biological process	0.19373	0	C3,LTF
						GO:0006464	cellular protein modification process	0.07726	0.0313	TGFB1,SPP1,LTF
