# Supplementary material for: Proteomic and genomic analysis of acid dentin lysate with focus on TGF-β signaling
Source: Sci Rep. 2021 Jun 10;11:12247. doi: 10.1038/s41598-021-89996-6 (PMC8192760; doi:10.1038/s41598-021-89996-6)
Supplement: Supplementary file 2 — Supplementary information 2. [file 41598_2021_89996_MOESM2_ESM.xlsx]

## Sheet: 231 genes, control vs ADL
Genes regulated by ADL with log 2 fold change of ≤ -3 and ≥ +3
GeneType	GeneSymbol	log2FoldChange	padj
protein_coding	ADH1B	-6.10794	5.1e-08
protein_coding	ESRRG	-4.95084	0.00568335
protein_coding	C11orf45	-4.41998	1.24e-10
protein_coding	CCL11	-4.37947	2.65e-07
protein_coding	DDO	-4.29562	0.00359527
protein_coding	ADH7	-4.25698	0.0445179
protein_coding	LDB3	-4.20286	0.00506855
protein_coding	PRND	-4.18299	8.14e-06
protein_coding	IL2RB	-4.182	0.00608893
protein_coding	RIMS4	-4.15977	0.0100456
protein_coding	STON2	-4.15509	0.000154164
protein_coding	HCAR1	-4.10499	4.49e-07
protein_coding	IL22RA1	-4.06753	0.015478
protein_coding	AC104452.1	-4.04626	0.0105338
protein_coding	PPL	-4.01396	3.44e-14
protein_coding	GSDMC	-4.00988	0.0127523
protein_coding	SLC7A14	-4.00164	5.6e-26
protein_coding	ADH1C	-3.96882	0.0209844
protein_coding	SLC16A14	-3.96757	1.63e-07
protein_coding	PDE1A	-3.96319	2.21e-05
protein_coding	FBXO15	-3.94828	0.0188862
protein_coding	MUSK	-3.9269	0.000208465
protein_coding	LMOD1	-3.89536	1.9e-11
protein_coding	RPGRIP1	-3.81579	0.0337859
protein_coding	PTGIS	-3.80941	3.14e-16
protein_coding	SEC14L5	-3.79888	0.0505382
protein_coding	C10orf105	-3.79881	6.86e-05
protein_coding	HRCT1	-3.79609	0.00228526
protein_coding	FCGR2A	-3.77594	0.0480152
protein_coding	SCN2A	-3.75195	7.46e-05
protein_coding	PLEKHA6	-3.7058	8.8e-07
protein_coding	GCNT3	-3.68481	1.65e-06
protein_coding	ASB9	-3.56135	2.17e-07
protein_coding	ELOVL2	-3.55414	1.77e-07
protein_coding	SCN3A	-3.53165	0.0044249
protein_coding	MORN3	-3.52931	0.000100755
protein_coding	LDHD	-3.48127	0.000161637
protein_coding	TP63	-3.43978	0.0261309
protein_coding	OSR1	-3.42095	1.88e-08
protein_coding	DNAAF4	-3.37806	0.0464595
protein_coding	SARDH	-3.34983	0.000495174
protein_coding	SLITRK5	-3.34672	2.55e-08
protein_coding	CAVIN2	-3.31855	6.88e-08
protein_coding	NME5	-3.30614	0.000356125
protein_coding	MDH1B	-3.29963	0.020385
protein_coding	KCNC1	-3.29499	1.22e-09
protein_coding	CXCL12	-3.29186	1.02e-21
protein_coding	MAP2K6	-3.29098	2.03e-12
protein_coding	MAOB	-3.28859	0.000999006
protein_coding	PRRG3	-3.28734	0.000341416
protein_coding	SAMD13	-3.24651	0.0331479
protein_coding	CLDN11	-3.20972	6.75e-13
protein_coding	APCDD1	-3.19125	2.73e-20
protein_coding	RAB7B	-3.17732	2.29e-11
protein_coding	LYRM9	-3.15021	1.97e-08
protein_coding	C1QTNF7	-3.14184	0.0171747
protein_coding	APOL4	-3.13726	2.23e-05
protein_coding	NPC1L1	-3.13669	1.3e-09
protein_coding	ACOT12	-3.13592	0.0259903
protein_coding	FER1L6	-3.13468	8.91e-08
protein_coding	STEAP4	-3.10938	0.0142945
protein_coding	MGARP	-3.10832	5.58e-12
protein_coding	ANKRD24	-3.09513	0.00116183
protein_coding	SGCZ	-3.09141	0.00114916
protein_coding	VSTM5	-3.08861	0.008216
protein_coding	SOSTDC1	-3.07812	4.91e-05
protein_coding	C1GALT1C1L	-3.07797	0.0431465
protein_coding	IL34	-3.06823	9.53e-06
protein_coding	RSPO1	-3.06398	3.06e-17
protein_coding	HSPB3	-3.0509	5.78e-05
protein_coding	HTR2B	-3.01811	0.00538808
protein_coding	SPTSSB	-3.01506	5.36e-05
protein_coding	GPR1	-3.0081	0.000274479
protein_coding	ADHFE1	-3.00436	0.000103788
protein_coding	FAM107A	-3.00122	1.35e-07
protein_coding	TDO2	3.03103	0.000184107
protein_coding	PFKFB4	3.03547	3.13e-22
protein_coding	PTGS2	3.03656	0.00098198
protein_coding	KIAA1755	3.03811	0.00448549
protein_coding	HBEGF	3.06225	1.22e-05
protein_coding	SLC16A10	3.06608	3.27e-08
protein_coding	SOX7	3.08198	0.0160055
protein_coding	BEAN1	3.09736	0.0494092
protein_coding	COL10A1	3.10647	0.000133369
protein_coding	CARMIL2	3.10737	0.000303049
protein_coding	PMEPA1	3.12467	9.17e-09
protein_coding	TNFSF18	3.14498	0.00601055
protein_coding	ACTBL2	3.18543	0.0154823
protein_coding	NIPAL1	3.19011	9.06e-10
protein_coding	GRM5	3.19155	0.00122507
protein_coding	VENTX	3.20021	0.0292131
protein_coding	MROH9	3.2015	4.25e-07
protein_coding	MAGEB17	3.21531	0.00127977
protein_coding	AIF1L	3.24464	0.0176579
protein_coding	PITPNM3	3.25823	9.56e-12
protein_coding	NHLH1	3.26677	0.000446241
protein_coding	ITGB6	3.28847	0.00942877
protein_coding	SLAIN1	3.30928	2.36e-06
protein_coding	RSAD2	3.31458	6.2e-05
protein_coding	RELT	3.33121	9.43e-13
protein_coding	INSYN2	3.33701	0.00189121
protein_coding	PDE4C	3.34014	0.0308251
protein_coding	C2CD4A	3.35244	8.14e-06
protein_coding	TMEM156	3.36062	1.97e-08
protein_coding	SLAMF9	3.36471	0.0488657
protein_coding	VGF	3.36994	0.0371547
protein_coding	MMP13	3.37285	0.000693338
protein_coding	IL21R	3.38615	0.00137148
protein_coding	CD70	3.40253	0.0466486
protein_coding	MYOCD	3.40894	0.00700137
protein_coding	FAM71E2	3.41301	0.00260198
protein_coding	PRLR	3.41496	0.00011252
protein_coding	ROS1	3.41807	0.0371847
protein_coding	SLC9B1	3.42009	7.56e-23
protein_coding	SV2C	3.42944	0.0318516
protein_coding	PLPP4	3.44205	5.74e-06
protein_coding	TMEM233	3.44869	0.00345616
protein_coding	LGI2	3.45121	0.00316589
protein_coding	SOX5	3.45484	4.53e-16
protein_coding	NKX2-6	3.47559	0.0266633
protein_coding	HCRTR1	3.47605	0.00145103
protein_coding	TMEM89	3.48777	0.0365159
protein_coding	COX6B2	3.49035	0.000473644
protein_coding	IGLON5	3.4998	0.0115291
protein_coding	GJB2	3.50894	0.000254838
protein_coding	RAP1GAP	3.51824	0.00542873
protein_coding	SP6	3.51909	0.0128703
protein_coding	S1PR5	3.52626	0.0274529
protein_coding	MMP10	3.55972	2.11e-11
protein_coding	CDH6	3.55973	0.000718888
protein_coding	BTBD11	3.57568	7.08e-10
protein_coding	SPP1	3.57956	2.21e-05
protein_coding	COMP	3.58851	0.00101505
protein_coding	FGF1	3.5905	0.000222999
protein_coding	NCF2	3.63103	2.2e-05
protein_coding	HEY1	3.6363	9.5e-05
protein_coding	PCDH19	3.63929	0.000309457
protein_coding	CCDC141	3.64332	0.0324849
protein_coding	RASL11B	3.64601	0.00589162
protein_coding	SLC24A2	3.64913	0.0342721
protein_coding	TP53AIP1	3.64929	0.000259335
protein_coding	FXYD6	3.6908	0.00713678
protein_coding	EPHA7	3.722	0.00160688
protein_coding	RASD2	3.72631	3.7e-05
protein_coding	DOC2B	3.73721	0.00118158
protein_coding	IL1A	3.75864	0.00452275
protein_coding	RASGRP3	3.76335	2.52e-11
protein_coding	C3orf52	3.76771	6.86e-09
protein_coding	PLEKHA7	3.76795	0.00050667
protein_coding	C3orf80	3.78799	4.83e-13
protein_coding	WNT7B	3.80916	0.00130323
protein_coding	FIBCD1	3.83838	3.84e-14
protein_coding	IL1B	3.83868	0.0011955
protein_coding	DCDC2C	3.84279	0.000821263
protein_coding	ADAMTS4	3.84426	5.09e-24
protein_coding	PRL	3.86021	0.000378351
protein_coding	KCNK9	3.86053	0.000928963
protein_coding	C2CD4B	3.8734	1.22e-05
protein_coding	CXCL8	3.90349	7.66e-07
protein_coding	KIF1A	3.92321	0.0265066
protein_coding	SAMD11	3.92467	1.66e-05
protein_coding	SYNDIG1	3.95298	0.0168667
protein_coding	JPH3	3.95629	0.00539902
protein_coding	NOX4	3.96011	1.35e-07
protein_coding	TSPAN13	3.986	1.4e-15
protein_coding	RHCG	4.0035	0.000554714
protein_coding	KRT14	4.01535	0.00803118
protein_coding	FOSB	4.02393	0.000196616
protein_coding	KCNK12	4.02466	3.49e-05
protein_coding	CSPG5	4.04235	0.000280757
protein_coding	ST14	4.05193	0.0310535
protein_coding	CXCL13	4.0901	0.00502001
protein_coding	BMP2	4.09359	4.92e-09
protein_coding	IHH	4.12054	0.04196
protein_coding	DRGX	4.14973	0.0298367
protein_coding	PANX3	4.17731	0.0171118
protein_coding	BEST3	4.18086	0.00911911
protein_coding	PLEK2	4.20026	3.41e-08
protein_coding	NRSN1	4.24037	0.0286664
protein_coding	DMBX1	4.24573	0.0348779
protein_coding	NOTUM	4.277	2e-05
protein_coding	SCX	4.29562	7.56e-07
protein_coding	RASGEF1B	4.34313	5.43e-05
protein_coding	RXFP3	4.40305	0.00113332
protein_coding	GABRQ	4.43717	0.00385983
protein_coding	HTR1D	4.44102	0.047574
protein_coding	RCSD1	4.44241	1.14e-09
protein_coding	ABCG1	4.44362	0.000734064
protein_coding	ARC	4.45268	0.0008244
protein_coding	LONRF3	4.47734	7.38e-08
protein_coding	ST6GAL2	4.54235	0.0340186
protein_coding	BCL11B	4.54642	0.000178306
protein_coding	IGFN1	4.55114	2.17e-06
protein_coding	CILP	4.59142	0.00261829
protein_coding	IL23A	4.60052	6.95e-05
protein_coding	STATH	4.62175	5.44e-08
protein_coding	SPINK1	4.70663	0.021558
protein_coding	FDCSP	4.7477	0.00171102
protein_coding	PRG4	4.80151	4.49e-12
protein_coding	IRF4	4.8272	2.06e-08
protein_coding	PTCHD1	4.85007	5.97e-05
protein_coding	KRT75	4.88362	0.0148355
protein_coding	LHX6	4.94378	0.00734005
protein_coding	SCG2	4.96892	2.13e-09
protein_coding	C1QL2	5.00226	0.002259
protein_coding	KSR2	5.0622	0.0139593
protein_coding	TNFSF11	5.12546	3.82e-06
protein_coding	KANK4	5.19383	0.000442284
protein_coding	IL11	5.34189	2.03e-12
protein_coding	LGR6	5.38571	0.00116255
protein_coding	ESM1	5.43465	1e-06
protein_coding	ELMOD1	5.44224	1.01e-06
protein_coding	CSF2	5.51531	1.49e-05
protein_coding	ISLR2	5.53841	0.00360137
protein_coding	NKD1	5.73992	3.91e-06
protein_coding	TREM1	5.77316	7.16e-09
protein_coding	LDLRAD4	5.80794	3.86e-06
protein_coding	SYT13	5.8809	0.00231979
protein_coding	CXCR4	5.8944	1.82e-21
protein_coding	PPP1R14C	5.96389	1.04e-12
protein_coding	ADGRF2	6.06276	0.0153656
protein_coding	SPTB	6.07798	0.00422357
protein_coding	ADAMTS18	6.23837	0.00042104
protein_coding	RGS1	6.27921	0.000161052
protein_coding	MDFI	7.1223	0.00232129
protein_coding	ODAPH	7.21286	2.99e-05
protein_coding	DRAXIN	7.72827	9.98e-21
protein_coding	CDH19	7.74343	5.19e-08
protein_coding	ODAM	8.11716	0.0389969
protein_coding	CLDN14	9.18942	0.000191014
protein_coding	AMTN	10.4242	0.00248354

## Sheet: 104 genes, ADL vs ADL+SB431542
Genes regulated by ADL vs SB431542 with log 2 fold change of ≤ -3 and ≥ +3
GeneType	GeneSymbol	log2FoldChange	padj
protein_coding	IL22RA1	4.68088	0.00630304
protein_coding	PRND	4.56377	2.2502e-06
protein_coding	C10orf105	3.87738	9.56365e-05
protein_coding	FBXO15	3.84969	0.0325388
protein_coding	LDB3	3.79517	0.0197666
protein_coding	FAM107A	3.51203	8.10479e-10
protein_coding	SLC16A14	3.42042	2.22905e-05
protein_coding	LDHD	3.39454	0.00049082
protein_coding	SAMD12	3.34061	0.0059508
protein_coding	CAVIN2	3.33963	1.60419e-07
protein_coding	STEAP4	3.32207	0.0122047
protein_coding	GCNT3	3.22344	7.65834e-05
protein_coding	NME5	3.05477	0.0020302
protein_coding	C11orf45	3.02288	6.42236e-05
protein_coding	TNFRSF12A	-3.01634	3.41199e-14
protein_coding	PITPNM3	-3.04102	4.79016e-10
protein_coding	CXCR4	-3.06306	4.05705e-07
protein_coding	FIBCD1	-3.06656	3.78382e-10
protein_coding	IL11	-3.07659	0.000186602
protein_coding	GRM5	-3.07895	0.00256868
protein_coding	EYA2	-3.09132	0.00826655
protein_coding	SYTL5	-3.1007	6.95889e-12
protein_coding	SLC35F2	-3.11883	1.19586e-06
protein_coding	JPH3	-3.13621	0.0329139
protein_coding	CD24	-3.14028	0.000134216
protein_coding	CRLF1	-3.14973	2.13193e-12
protein_coding	FGF1	-3.18499	0.00205327
protein_coding	TMOD1	-3.19034	1.20046e-08
protein_coding	COL10A1	-3.19722	0.000170177
protein_coding	DACT1	-3.21986	2.64176e-13
protein_coding	PLPP4	-3.23155	4.16331e-05
protein_coding	ANGPTL4	-3.23638	0.000728309
protein_coding	CYP24A1	-3.25756	0.0233663
protein_coding	BMP2	-3.26146	1.07892e-05
protein_coding	MYOCD	-3.26813	0.0144969
protein_coding	LDLRAD4	-3.26905	0.0140665
protein_coding	TP53AIP1	-3.27301	0.000889375
protein_coding	EFCAB12	-3.30631	0.00273288
protein_coding	ELN	-3.33272	0.000160667
protein_coding	PRLR	-3.33726	0.000305526
protein_coding	RASD2	-3.34275	0.000451852
protein_coding	DCDC2C	-3.35262	0.00361166
protein_coding	PLEKHA7	-3.35924	0.00225132
protein_coding	CHRM4	-3.37469	0.0313671
protein_coding	PKP1	-3.41351	0.0267898
protein_coding	COMP	-3.417	0.00321615
protein_coding	SCX	-3.44903	0.000169872
protein_coding	KCNK12	-3.46317	0.000444111
protein_coding	SGCG	-3.49621	0.00012194
protein_coding	KIAA1755	-3.52221	0.00156473
protein_coding	ITGB6	-3.53566	0.0100397
protein_coding	KCNK9	-3.58159	0.00255567
protein_coding	PLEK2	-3.5904	1.02195e-06
protein_coding	SLC27A6	-3.61517	3.36857e-10
protein_coding	ACTC1	-3.62877	0.00144309
protein_coding	BMF	-3.66332	2.70094e-06
protein_coding	CDH6	-3.67504	0.000916204
protein_coding	SLITRK6	-3.74419	0.00100632
protein_coding	TMEM92	-3.79998	0.0130997
protein_coding	PPP1R14C	-3.89215	3.12607e-06
protein_coding	TREM1	-3.97371	1.27481e-05
protein_coding	KRT14	-3.99292	0.0119002
protein_coding	TSPAN2	-3.99525	0.00102528
protein_coding	PTCHD1	-4.00429	0.000776294
protein_coding	BICDL2	-4.07328	0.0411184
protein_coding	NKD1	-4.11103	0.00161885
protein_coding	LMCD1	-4.11369	8.83913e-06
protein_coding	AC008397.2	-4.17068	0.00506586
protein_coding	PMEPA1	-4.1997	1.18312e-14
protein_coding	KRT16	-4.24165	0.00106007
protein_coding	SAMD11	-4.30402	6.78421e-06
protein_coding	NOX4	-4.30586	2.51143e-08
protein_coding	ABCG1	-4.33941	0.00179482
protein_coding	PCDH19	-4.42537	2.52317e-05
protein_coding	ISLR2	-4.44332	0.0146944
protein_coding	PRL	-4.44359	9.00519e-05
protein_coding	RGS1	-4.46649	0.00160101
protein_coding	MYOM3	-4.47405	0.00194037
protein_coding	SCG2	-4.51976	1.70355e-07
protein_coding	LHX6	-4.52932	0.0191959
protein_coding	ESM1	-4.54514	0.000108127
protein_coding	RAP1GAP	-4.65577	0.0011595
protein_coding	ELMOD1	-4.6823	1.34636e-05
protein_coding	SP6	-4.73986	0.00369897
protein_coding	CILP	-4.74157	0.00328571
protein_coding	TNFSF11	-4.87641	2.50241e-05
protein_coding	PRG4	-5.10651	5.3779e-13
protein_coding	LGR6	-5.39397	0.00160955
protein_coding	RASL11B	-5.41406	0.000168424
protein_coding	FDCSP	-5.60965	0.000494544
protein_coding	ST6GAL2	-5.62727	0.0145656
protein_coding	STATH	-6.06434	2.24817e-09
protein_coding	ADGRF2	-6.07814	0.0219682
protein_coding	SPTB	-6.09335	0.00681234
protein_coding	KSR2	-6.14703	0.00550666
protein_coding	ADAMTS18	-6.39584	0.000516463
protein_coding	MDFI	-6.4911	0.00838409
protein_coding	DRAXIN	-6.61862	4.60304e-16
protein_coding	CDH19	-7.712	2.08277e-07
protein_coding	ODAPH	-8.11547	2.28096e-05
protein_coding	CLDN14	-8.18505	0.00159407
protein_coding	AMTN	-8.24463	0.023795
protein_coding	CXCL13	-8.66544	8.31811e-06
protein_coding	KANK4	-9.32955	3.05969e-07

## Sheet: 231 genes, Panther list
231 proteins listed by pantherdb.org
Mapped IDs	Gene ID	Gene Name/Gene Symbol	Panther Family/Subfamily	Panther Protein Class
ABCG1	HUMAN|HGNC=9991|UniProtKB=Q08116	Regulator of G-protein signaling 1;RGS1;ortholog	REGULATOR OF G-PROTEIN SIGNALING 1 (PTHR10845:SF34)	GTPase-activating protein(PC00257)
AC104452	HUMAN|HGNC=1980|UniProtKB=O75339	Cartilage intermediate layer protein 1;CILP;ortholog	CARTILAGE INTERMEDIATE LAYER PROTEIN 1 (PTHR15031:SF3)
	HUMAN|HGNC=18610|UniProtKB=Q6VAB6	Kinase suppressor of Ras 2;KSR2;ortholog	KINASE SUPPRESSOR OF RAS 2 (PTHR23257:SF775)	non-receptor serine/threonine protein kinase(PC00167)
	HUMAN|HGNC=9445|UniProtKB=P01236	Prolactin;PRL;ortholog	PROLACTIN (PTHR11417:SF5)	peptide hormone(PC00179)
	HUMAN|HGNC=10588|UniProtKB=Q99250	Sodium channel protein type 2 subunit alpha;SCN2A;ortholog	SODIUM CHANNEL PROTEIN TYPE 2 SUBUNIT ALPHA (PTHR10037:SF278)	voltage-gated ion channel(PC00241)
	HUMAN|HGNC=667|UniProtKB=P61586	Transforming protein RhoA;RHOA;ortholog	TRANSFORMING PROTEIN RHOA (PTHR24072:SF153)	small GTPase(PC00208)
ACOT12	HUMAN|HGNC=4205|UniProtKB=O95395	Beta-1,3-galactosyl-O-glycosyl-glycoprotein beta-1,6-N-acetylglucosaminyltransferase 3;GCNT3;ortholog	BETA-1,3-GALACTOSYL-O-GLYCOSYL-GLYCOPROTEIN BETA-1,6-N-ACETYLGLUCOSAMINYLTRANSFERASE 3 (PTHR19297:SF81)	glycosyltransferase(PC00111)
ACTBL2	HUMAN|HGNC=1069|UniProtKB=P12643	Bone morphogenetic protein 2;BMP2;ortholog	BONE MORPHOGENETIC PROTEIN 2 (PTHR11848:SF143)	growth factor(PC00112)
ADAMTS18	HUMAN|HGNC=24582|UniProtKB=Q5VXD3	Sterile alpha motif domain-containing protein 13;SAMD13;ortholog	ATHERIN-RELATED (PTHR12247:SF99)	chromatin/chromatin-binding, or -regulatory protein(PC00077)
ADAMTS4	HUMAN|HGNC=37219|UniProtKB=B4DJY2	Transmembrane protein 233;TMEM233;ortholog	TRANSMEMBRANE PROTEIN 233 (PTHR14948:SF19)
ADGRF2	HUMAN|HGNC=24607|UniProtKB=Q86VF2	Immunoglobulin-like and fibronectin type III domain-containing protein 1;IGFN1;ortholog	IMMUNOGLOBULIN-LIKE AND FIBRONECTIN TYPE III DOMAIN-CONTAINING PROTEIN 1 (PTHR13817:SF138)
ADH1B	HUMAN|HGNC=40048|UniProtKB=F5H4A9	Uncharacterized membrane protein C3orf80;C3orf80;ortholog	HYPOTHETICAL PROTEIN LOC100362176 (PTHR38505:SF1)
ADH1C	HUMAN|HGNC=17836|UniProtKB=Q5I0G3	Putative malate dehydrogenase 1B;MDH1B;ortholog	MALATE DEHYDROGENASE 1B-RELATED (PTHR23382:SF1)	dehydrogenase(PC00092)
ADH7	HUMAN|HGNC=29286|UniProtKB=Q6UXK2	Immunoglobulin superfamily containing leucine-rich repeat protein 2;ISLR2;ortholog	IMMUNOGLOBULIN SUPERFAMILY CONTAINING LEUCINE-RICH REPEAT PROTEIN 2 (PTHR24366:SF15)	immunoglobulin superfamily cell adhesion molecule(PC00125)
ADHFE1	HUMAN|HGNC=2035|UniProtKB=O95500	Claudin-14;CLDN14;ortholog	CLAUDIN-14 (PTHR12002:SF99)	tight junction(PC00214)
AIF1L	HUMAN|HGNC=7661|UniProtKB=P19878	Neutrophil cytosol factor 2;NCF2;ortholog	NEUTROPHIL CYTOSOL FACTOR 2 (PTHR15175:SF3)	protein-binding activity modulator(PC00095)
AMTN	HUMAN|HGNC=6233|UniProtKB=P48547	Potassium voltage-gated channel subfamily C member 1;KCNC1;ortholog	POTASSIUM VOLTAGE-GATED CHANNEL SUBFAMILY C MEMBER 1 (PTHR11537:SF87)	voltage-gated ion channel(PC00241)
ANKRD24	HUMAN|HGNC=4532|UniProtKB=Q9BXC0	Hydroxycarboxylic acid receptor 1;HCAR1;ortholog	HYDROXYCARBOXYLIC ACID RECEPTOR 1 (PTHR46048:SF3)
APCDD1	HUMAN|HGNC=19719|UniProtKB=Q9HBX8	Leucine-rich repeat-containing G-protein coupled receptor 6;LGR6;ortholog	LEUCINE-RICH REPEAT-CONTAINING G-PROTEIN COUPLED RECEPTOR 6 (PTHR45836:SF22)
APOL4	HUMAN|HGNC=6161|UniProtKB=P18564	Integrin beta-6;ITGB6;ortholog	INTEGRIN BETA-6 (PTHR10082:SF11)	integrin(PC00126)
ARC	HUMAN|HGNC=29326|UniProtKB=Q8TBB6	Probable cationic amino acid transporter;SLC7A14;ortholog	CATIONIC AMINO ACID TRANSPORTER-RELATED (PTHR43243:SF17)	amino acid transporter(PC00046)
ASB9	HUMAN|HGNC=21923|UniProtKB=Q687X5	Metalloreductase STEAP4;STEAP4;ortholog	METALLOREDUCTASE STEAP4 (PTHR14239:SF5)
BCL11B	HUMAN|HGNC=251|UniProtKB=P00326	Alcohol dehydrogenase 1C;ADH1C;ortholog	ALCOHOL DEHYDROGENASE 1C (PTHR43880:SF57)	dehydrogenase(PC00092)
BEAN1	HUMAN|HGNC=2666|UniProtKB=Q14118	Dystroglycan;DAG1;ortholog	DYSTROGLYCAN (PTHR21559:SF22)	cell adhesion molecule(PC00069)
BEST3	HUMAN|HGNC=28065|UniProtKB=Q2WGJ9	Fer-1-like protein 6;FER1L6;ortholog	FER-1-LIKE PROTEIN 6 (PTHR12546:SF37)	membrane trafficking regulatory protein(PC00151)
BMP2	HUMAN|HGNC=21308|UniProtKB=Q9NYP7	Elongation of very long chain fatty acids protein 5;ELOVL5;ortholog	ELONGATION OF VERY LONG CHAIN FATTY ACIDS PROTEIN 5 (PTHR11157:SF18)	acyltransferase(PC00042)
BTBD11	HUMAN|HGNC=20295|UniProtKB=O94991	SLIT and NTRK-like protein 5;SLITRK5;ortholog	SLIT AND NTRK-LIKE PROTEIN 5 (PTHR45773:SF5)
C10orf105	HUMAN|HGNC=24431|UniProtKB=O95678	Keratin, type II cytoskeletal 75;KRT75;ortholog	KERATIN, TYPE II CYTOSKELETAL 75 (PTHR45616:SF13)
C11orf45	HUMAN|HGNC=11244|UniProtKB=P00995	Serine protease inhibitor Kazal-type 1;SPINK1;ortholog	SERINE PROTEASE INHIBITOR KAZAL-TYPE 1 (PTHR21312:SF27)	protease inhibitor(PC00191)
C1GALT1C1L	HUMAN|HGNC=24881|UniProtKB=Q0VAM2	Ras-GEF domain-containing family member 1B;RASGEF1B;ortholog	RAS-GEF DOMAIN-CONTAINING FAMILY MEMBER 1B (PTHR23113:SF197)	guanyl-nucleotide exchange factor(PC00113)
C1QL2	HUMAN|HGNC=2986|UniProtKB=Q14184	Double C2-like domain-containing protein beta;DOC2B;ortholog	DOUBLE C2-LIKE DOMAIN-CONTAINING PROTEIN BETA (PTHR45729:SF9)
C1QTNF7	HUMAN|HGNC=5248|UniProtKB=Q12988	Heat shock protein beta-3;HSPB3;ortholog	HEAT SHOCK PROTEIN BETA-3 (PTHR47097:SF1)
C2CD4A	HUMAN|HGNC=11937|UniProtKB=P32970	CD70 antigen;CD70;ortholog	CD70 ANTIGEN (PTHR15152:SF0)
C2CD4B	HUMAN|HGNC=34550|UniProtKB=A6NGN9	IgLON family member 5;IGLON5;ortholog	IGLON FAMILY MEMBER 5 (PTHR42757:SF12)	immunoglobulin(PC00123)
C3orf52	HUMAN|HGNC=14530|UniProtKB=Q3SY56	Transcription factor Sp6;SP6;ortholog	TRANSCRIPTION FACTOR SP6 (PTHR23235:SF23)	C2H2 zinc finger transcription factor(PC00248)
C3orf80	HUMAN|HGNC=26043|UniProtKB=A1E959	Odontogenic ameloblast-associated protein;ODAM;ortholog	ODONTOGENIC AMELOBLAST-ASSOCIATED PROTEIN (PTHR16237:SF3)
CARMIL2	HUMAN|HGNC=17184|UniProtKB=Q96DX5	Ankyrin repeat and SOCS box protein 9;ASB9;ortholog	ANKYRIN REPEAT AND SOCS BOX PROTEIN 9 (PTHR24136:SF17)
CAVIN2	HUMAN|HGNC=11369|UniProtKB=P02808	Statherin;STATH;ortholog	STATHERIN (PTHR15057:SF3)
CCDC141	HUMAN|HGNC=21152|UniProtKB=Q496Y0	LON peptidase N-terminal domain and RING finger protein 3;LONRF3;ortholog	LON PEPTIDASE N-TERMINAL DOMAIN AND RING FINGER PROTEIN 3 (PTHR23327:SF41)	ubiquitin-protein ligase(PC00234)
CCL11	HUMAN|HGNC=13681|UniProtKB=Q96JQ0	Protocadherin-16;DCHS1;ortholog	PROTOCADHERIN-16 (PTHR24027:SF423)	cadherin(PC00057)
CD70	HUMAN|HGNC=2185|UniProtKB=Q03692	Collagen alpha-1(X) chain;COL10A1;ortholog	COLLAGEN ALPHA-1(X) CHAIN (PTHR24023:SF880)	extracellular matrix structural protein(PC00103)
CDH19	HUMAN|HGNC=11201|UniProtKB=P35711	Transcription factor SOX-5;SOX5;ortholog	TRANSCRIPTION FACTOR SOX-5 (PTHR45789:SF3)
	HUMAN|HGNC=4597|UniProtKB=P41594	Metabotropic glutamate receptor 5;GRM5;ortholog	METABOTROPIC GLUTAMATE RECEPTOR 5 (PTHR24060:SF30)	G-protein coupled receptor(PC00021)
CDH6	HUMAN|HGNC=3059|UniProtKB=Q99075	Proheparin-binding EGF-like growth factor;HBEGF;ortholog	PROHEPARIN-BINDING EGF-LIKE GROWTH FACTOR (PTHR10740:SF4)	growth factor(PC00112)
CILP	HUMAN|HGNC=10575|UniProtKB=P13521	Secretogranin-2;SCG2;ortholog	SECRETOGRANIN-2 (PTHR15119:SF0)
CLDN11	HUMAN|HGNC=27106|UniProtKB=Q6P988	Palmitoleoyl-protein carboxylesterase NOTUM;NOTUM;ortholog	PALMITOLEOYL-PROTEIN CARBOXYLESTERASE NOTUM (PTHR21562:SF7)
CLDN14	HUMAN|HGNC=1117|UniProtKB=Q9UPA5	Protein bassoon;BSN;ortholog	PROTEIN BASSOON (PTHR14113:SF1)
COL10A1	HUMAN|HGNC=27049|UniProtKB=Q6IQ23	Pleckstrin homology domain-containing family A member 7;PLEKHA7;ortholog	PLECKSTRIN HOMOLOGY DOMAIN-CONTAINING FAMILY A MEMBER 7 (PTHR12752:SF4)
COMP	HUMAN|HGNC=17045|UniProtKB=Q969G9	Protein naked cuticle homolog 1;NKD1;ortholog	PROTEIN NAKED CUTICLE HOMOLOG 1 (PTHR22611:SF2)
COX6B2	HUMAN|HGNC=24436|UniProtKB=Q8WYK0	Acetyl-coenzyme A thioesterase;ACOT12;ortholog	ACETYL-COENZYME A THIOESTERASE (PTHR11049:SF3)	esterase(PC00097)
CSF2	HUMAN|HGNC=9364|UniProtKB=Q92954	Proteoglycan 4;PRG4;ortholog	PROTEOGLYCAN 4 (PTHR22917:SF1)
CSPG5	HUMAN|HGNC=2434|UniProtKB=P04141	Granulocyte-macrophage colony-stimulating factor;CSF2;ortholog	GRANULOCYTE-MACROPHAGE COLONY-STIMULATING FACTOR (PTHR10059:SF0)	cytokine(PC00083)
CXCL12	HUMAN|HGNC=13639|UniProtKB=O95231	Homeobox protein VENTX;VENTX;ortholog	HOMEOBOX PROTEIN VENTX (PTHR24327:SF29)	homeodomain transcription factor(PC00119)
CXCL13	HUMAN|HGNC=26821|UniProtKB=Q6ZP82	Coiled-coil domain-containing protein 141;CCDC141;ortholog	COILED-COIL DOMAIN-CONTAINING PROTEIN 141 (PTHR12231:SF260)
CXCL8	HUMAN|HGNC=9605|UniProtKB=P35354	Prostaglandin G/H synthase 2;PTGS2;ortholog	PROSTAGLANDIN G/H SYNTHASE 2 (PTHR11903:SF8)	oxygenase(PC00177)
CXCR4	HUMAN|HGNC=10672|UniProtKB=P48061	Stromal cell-derived factor 1;CXCL12;ortholog	STROMAL CELL-DERIVED FACTOR 1 (PTHR18837:SF3)
DCDC2C	HUMAN|HGNC=21735|UniProtKB=Q9UPM6	LIM/homeobox protein Lhx6;LHX6;ortholog	LIM/HOMEOBOX PROTEIN LHX6 (PTHR24208:SF121)	homeodomain transcription factor(PC00119)
DDO	HUMAN|HGNC=33859|UniProtKB=Q6ZSG2	Inhibitory synaptic factor 2A;INSYN2A;ortholog	INHIBITORY SYNAPTIC FACTOR 2A (PTHR28682:SF1)
DMBX1	HUMAN|HGNC=30827|UniProtKB=O95990	Actin-associated protein FAM107A;FAM107A;ortholog	ACTIN-ASSOCIATED PROTEIN FAM107A (PTHR16768:SF3)
DNAAF4	HUMAN|HGNC=14342|UniProtKB=Q9BXJ2	Complement C1q tumor necrosis factor-related protein 7;C1QTNF7;ortholog	COMPLEMENT C1Q TUMOR NECROSIS FACTOR-RELATED PROTEIN 7 (PTHR15427:SF24)
DOC2B	HUMAN|HGNC=14270|UniProtKB=Q8TAB3	Protocadherin-19;PCDH19;ortholog	PROTOCADHERIN-19 (PTHR24028:SF40)	cadherin(PC00057)
DRAXIN	HUMAN|HGNC=33628|UniProtKB=A6NLJ0	C2 calcium-dependent domain-containing protein 4B;C2CD4B;ortholog	C2 CALCIUM-DEPENDENT DOMAIN-CONTAINING PROTEIN 4B (PTHR47226:SF1)
DRGX	HUMAN|HGNC=473|UniProtKB=P48728	Aminomethyltransferase, mitochondrial;AMT;ortholog	AMINOMETHYLTRANSFERASE, MITOCHONDRIAL (PTHR43757:SF2)	methyltransferase(PC00155)
ELMOD1	HUMAN|HGNC=6846|UniProtKB=P52564	Dual specificity mitogen-activated protein kinase kinase 6;MAP2K6;ortholog	DUAL SPECIFICITY MITOGEN-ACTIVATED PROTEIN KINASE KINASE 6 (PTHR48013:SF12)	non-receptor serine/threonine protein kinase(PC00167)
ELOVL2	HUMAN|HGNC=16354|UniProtKB=Q8IWW8	Hydroxyacid-oxoacid transhydrogenase, mitochondrial;ADHFE1;ortholog	HYDROXYACID-OXOACID TRANSHYDROGENASE, MITOCHONDRIAL (PTHR11496:SF83)	dehydrogenase(PC00092)
	HUMAN|HGNC=10261|UniProtKB=P08922	Proto-oncogene tyrosine-protein kinase ROS;ROS1;ortholog	PROTO-ONCOGENE TYROSINE-PROTEIN KINASE ROS (PTHR24416:SF527)	transmembrane signal receptor(PC00197)
EPHA7	HUMAN|HGNC=30670|UniProtKB=Q496J9	Synaptic vesicle glycoprotein 2C;SV2C;ortholog	SYNAPTIC VESICLE GLYCOPROTEIN 2C (PTHR23511:SF6)
ESM1	HUMAN|HGNC=26260|UniProtKB=Q8N614	Transmembrane protein 156;TMEM156;ortholog	TRANSMEMBRANE PROTEIN 156 (PTHR14788:SF5)
ESRRG	HUMAN|HGNC=2561|UniProtKB=P61073	C-X-C chemokine receptor type 4;CXCR4;ortholog	C-X-C CHEMOKINE RECEPTOR TYPE 4 (PTHR10489:SF594)
FAM107A	HUMAN|HGNC=26387|UniProtKB=Q8ND83	SLAIN motif-containing protein 1;SLAIN1;ortholog	SLAIN MOTIF-CONTAINING PROTEIN 1 (PTHR22406:SF2)
FAM71E2	HUMAN|HGNC=6416|UniProtKB=P02533	Keratin, type I cytoskeletal 14;KRT14;ortholog	KERATIN, TYPE I CYTOSKELETAL 14 (PTHR23239:SF368)
FBXO15	HUMAN|HGNC=250|UniProtKB=P00325	All-trans-retinol dehydrogenase [NAD(+)] ADH1B;ADH1B;ortholog	ALL-TRANS-RETINOL DEHYDROGENASE [NAD(+)] ADH1B (PTHR43880:SF11)	dehydrogenase(PC00092)
FCGR2A	HUMAN|HGNC=24181|UniProtKB=Q7Z5L3	Complement C1q-like protein 2;C1QL2;ortholog	COMPLEMENT C1Q-LIKE PROTEIN 2 (PTHR22923:SF69)
FDCSP	HUMAN|HGNC=18196|UniProtKB=Q9BT81	Transcription factor SOX-7;SOX7;ortholog	TRANSCRIPTION FACTOR SOX-7 (PTHR10270:SF210)	HMG box transcription factor(PC00024)
FER1L6	HUMAN|HGNC=17760|UniProtKB=Q9NP99	Triggering receptor expressed on myeloid cells 1;TREM1;ortholog	TRIGGERING RECEPTOR EXPRESSED ON MYELOID CELLS 1 (PTHR19357:SF0)
FGF1	HUMAN|HGNC=33627|UniProtKB=Q8NCU7	C2 calcium-dependent domain-containing protein 4A;C2CD4A;ortholog	C2 CALCIUM-DEPENDENT DOMAIN-CONTAINING PROTEIN 4A (PTHR47226:SF3)
FIBCD1	HUMAN|HGNC=8514|UniProtKB=O75508	Claudin-11;CLDN11;ortholog	CLAUDIN-11 (PTHR12002:SF6)	tight junction(PC00214)
FOSB	HUMAN|HGNC=9273|UniProtKB=O60437	Periplakin;PPL;ortholog	PERIPLAKIN (PTHR23169:SF10)	intermediate filament binding protein(PC00130)
FXYD6	HUMAN|HGNC=5966|UniProtKB=P20809	Interleukin-11;IL11;ortholog	INTERLEUKIN-11 (PTHR16922:SF0)	interleukin superfamily(PC00128)
GABRQ	HUMAN|HGNC=27089|UniProtKB=Q6F5E8	Capping protein, Arp2/3 and myosin-I linker protein 2;CARMIL2;ortholog	CAPPING PROTEIN, ARP2/3 AND MYOSIN-I LINKER PROTEIN 2 (PTHR24112:SF32)
GCNT3	HUMAN|HGNC=17027|UniProtKB=Q8TF71	Monocarboxylate transporter 10;SLC16A10;ortholog	MONOCARBOXYLATE TRANSPORTER 10 (PTHR11360:SF119)	transporter(PC00227)
GJB2	HUMAN|HGNC=26287|UniProtKB=Q5TGP6	Maestro heat-like repeat-containing protein family member 9;MROH9;ortholog	MAESTRO HEAT-LIKE REPEAT-CONTAINING PROTEIN FAMILY MEMBER 9 (PTHR23120:SF5)
GPR1	HUMAN|HGNC=13700|UniProtKB=Q8N6P7	Interleukin-22 receptor subunit alpha-1;IL22RA1;ortholog	INTERLEUKIN-22 RECEPTOR SUBUNIT ALPHA-1 (PTHR20859:SF20)	transmembrane signal receptor(PC00197)
GRM5	HUMAN|HGNC=8111|UniProtKB=Q8TAX0	Protein odd-skipped-related 1;OSR1;ortholog	PROTEIN ODD-SKIPPED-RELATED 1 (PTHR14196:SF5)	zinc finger transcription factor(PC00244)
GSDMC	HUMAN|HGNC=19238|UniProtKB=Q9NYT0	Pleckstrin-2;PLEK2;ortholog	PLECKSTRIN-2 (PTHR12092:SF2)	cytoskeletal protein(PC00085)
HBEGF	HUMAN|HGNC=29424|UniProtKB=Q8TF21	Ankyrin repeat domain-containing protein 24;ANKRD24;ortholog	ANKYRIN REPEAT DOMAIN-CONTAINING PROTEIN 24 (PTHR24173:SF16)
HCAR1	HUMAN|HGNC=73|UniProtKB=P45844	ATP-binding cassette sub-family G member 1;ABCG1;ortholog	ATP-BINDING CASSETTE SUB-FAMILY G MEMBER 1 (PTHR48041:SF90)	ATP-binding cassette (ABC) transporter(PC00003)
HCRTR1	HUMAN|HGNC=29032|UniProtKB=O43304	SEC14-like protein 5;SEC14L5;ortholog	SEC14-LIKE PROTEIN 5 (PTHR23324:SF39)
HEY1	HUMAN|HGNC=23804|UniProtKB=Q9BPW5	Ras-like protein family member 11B;RASL11B;ortholog	RAS-LIKE PROTEIN FAMILY MEMBER 11B (PTHR45704:SF6)
HRCT1	HUMAN|HGNC=17418|UniProtKB=A8MXT2	Melanoma-associated antigen B17;MAGEB17;ortholog	MELANOMA-ASSOCIATED ANTIGEN B17 (PTHR11736:SF88)	scaffold/adaptor protein(PC00226)
HSPB3	HUMAN|HGNC=4880|UniProtKB=Q9Y5J3	Hairy/enhancer-of-split related with YRPW motif protein 1;HEY1;ortholog	HAIRY/ENHANCER-OF-SPLIT RELATED WITH YRPW MOTIF PROTEIN 1 (PTHR10985:SF78)	basic helix-loop-helix transcription factor(PC00055)
HTR1D	HUMAN|HGNC=6025|UniProtKB=P10145	Interleukin-8;CXCL8;ortholog	INTERLEUKIN-8 (PTHR10179:SF85)	chemokine(PC00074)
HTR2B	HUMAN|HGNC=20304|UniProtKB=Q8TEF2	Uncharacterized protein C10orf105;C10orf105;ortholog	GENE, 17455-RELATED (PTHR38325:SF1)
IGFN1	HUMAN|HGNC=25334|UniProtKB=Q8N336	ELMO domain-containing protein 1;ELMOD1;ortholog	ELMO DOMAIN-CONTAINING PROTEIN 1 (PTHR12771:SF18)	scaffold/adaptor protein(PC00226)
IGLON5	HUMAN|HGNC=29969|UniProtKB=Q8TDB4	Protein MGARP;MGARP;ortholog	PROTEIN MGARP (PTHR22910:SF6)
IHH	HUMAN|HGNC=11708|UniProtKB=P48775	Tryptophan 2,3-dioxygenase;TDO2;ortholog	TRYPTOPHAN 2,3-DIOXYGENASE (PTHR10138:SF0)	oxygenase(PC00177)
IL11	HUMAN|HGNC=10861|UniProtKB=Q96JF0	Beta-galactoside alpha-2,6-sialyltransferase 2;ST6GAL2;ortholog	BETA-GALACTOSIDE ALPHA-2,6-SIALYLTRANSFERASE 2 (PTHR46059:SF3)	transferase(PC00220)
IL1A	HUMAN|HGNC=18229|UniProtKB=Q96D21	GTP-binding protein Rhes;RASD2;ortholog	GTP-BINDING PROTEIN RHES (PTHR46149:SF1)
IL1B	HUMAN|HGNC=21679|UniProtKB=Q2MKA7	R-spondin-1;RSPO1;ortholog	R-SPONDIN-1 (PTHR46987:SF5)
IL21R	HUMAN|HGNC=13436|UniProtKB=Q96KN7	X-linked retinitis pigmentosa GTPase regulator-interacting protein 1;RPGRIP1;ortholog	X-LINKED RETINITIS PIGMENTOSA GTPASE REGULATOR-INTERACTING PROTEIN 1 (PTHR14240:SF3)	scaffold/adaptor protein(PC00226)
IL22RA1	HUMAN|HGNC=24160|UniProtKB=Q3B7T3	Protein BEAN1;BEAN1;ortholog	PROTEIN BEAN1 (PTHR36464:SF1)
IL23A	HUMAN|HGNC=10536|UniProtKB=Q9UL12	Sarcosine dehydrogenase, mitochondrial;SARDH;ortholog	SARCOSINE DEHYDROGENASE, MITOCHONDRIAL (PTHR13847:SF200)	dehydrogenase(PC00092)
IL2RB	HUMAN|HGNC=11926|UniProtKB=O14788	Tumor necrosis factor ligand superfamily member 11;TNFSF11;ortholog	TUMOR NECROSIS FACTOR LIGAND SUPERFAMILY MEMBER 11 (PTHR11471:SF3)
IL34	HUMAN|HGNC=28584|UniProtKB=Q8TAV5	Putative uncharacterized protein C11orf45;C11orf45;ortholog
INSYN2	HUMAN|HGNC=30513|UniProtKB=Q96AH8	Ras-related protein Rab-7b;RAB7B;ortholog	RAS-RELATED PROTEIN RAB-7B (PTHR47981:SF22)
IRF4	HUMAN|HGNC=7159|UniProtKB=P45452	Collagenase 3;MMP13;ortholog	COLLAGENASE 3 (PTHR10201:SF165)	metalloprotease(PC00153)
ISLR2	HUMAN|HGNC=220|UniProtKB=O75173	A disintegrin and metalloproteinase with thrombospondin motifs 4;ADAMTS4;ortholog	A DISINTEGRIN AND METALLOPROTEINASE WITH THROMBOSPONDIN MOTIFS 4 (PTHR13723:SF38)	metalloprotease(PC00153)
ITGB6	HUMAN|HGNC=1765|UniProtKB=P55285	Cadherin-6;CDH6;ortholog	CADHERIN-6 (PTHR24027:SF322)	cadherin(PC00057)
JPH3	HUMAN|HGNC=29984|UniProtKB=Q9HCN2	p53-regulated apoptosis-inducing protein 1;TP53AIP1;ortholog
KANK4	HUMAN|HGNC=12787|UniProtKB=P56706	Protein Wnt-7b;WNT7B;ortholog	PROTEIN WNT-7B (PTHR12027:SF73)	intercellular signal molecule(PC00207)
KCNC1	HUMAN|HGNC=19701|UniProtKB=Q8WXI2	Connector enhancer of kinase suppressor of ras 2;CNKSR2;ortholog	CONNECTOR ENHANCER OF KINASE SUPPRESSOR OF RAS 2 (PTHR12844:SF21)
KCNK12	HUMAN|HGNC=27314|UniProtKB=A8MSI8	LYR motif-containing protein 9;LYRM9;ortholog	LYR MOTIF-CONTAINING PROTEIN 9 (PTHR47061:SF1)
KCNK9	HUMAN|HGNC=17110|UniProtKB=Q8TE60	A disintegrin and metalloproteinase with thrombospondin motifs 18;ADAMTS18;ortholog	A DISINTEGRIN AND METALLOPROTEINASE WITH THROMBOSPONDIN MOTIFS 18 (PTHR13723:SF167)	metalloprotease(PC00153)
KIAA1755	HUMAN|HGNC=28529|UniProtKB=Q6ZMJ4	Interleukin-34;IL34;ortholog	INTERLEUKIN-34 (PTHR28606:SF1)	interleukin superfamily(PC00128)
KIF1A	HUMAN|HGNC=14107|UniProtKB=Q969W9	Protein TMEPAI;PMEPA1;ortholog	PROTEIN TMEPAI (PTHR16514:SF5)
KRT14	HUMAN|HGNC=15979|UniProtKB=Q9H3D4	Tumor protein 63;TP63;ortholog	TUMOR PROTEIN 63 (PTHR11447:SF8)	P53-like transcription factor(PC00253)
KRT75	HUMAN|HGNC=6283|UniProtKB=Q9NPC2	Potassium channel subfamily K member 9;KCNK9;ortholog	POTASSIUM CHANNEL SUBFAMILY K MEMBER 9 (PTHR11003:SF75)	ion channel(PC00133)
KSR2	HUMAN|HGNC=3466|UniProtKB=Q9NQ30	Endothelial cell-specific molecule 1;ESM1;ortholog	ENDOTHELIAL CELL-SPECIFIC MOLECULE 1 (PTHR15428:SF0)
	HUMAN|HGNC=9446|UniProtKB=P16471	Prolactin receptor;PRLR;ortholog	PROLACTIN RECEPTOR (PTHR23036:SF86)	transmembrane signal receptor(PC00197)
LDB3	HUMAN|HGNC=8875|UniProtKB=Q16877	6-phosphofructo-2-kinase/fructose-2,6-bisphosphatase 4;PFKFB4;ortholog	6-PHOSPHOFRUCTO-2-KINASE/FRUCTOSE-2,6-BISPHOSPHATASE 4 (PTHR10606:SF14)	carbohydrate phosphatase(PC00066)
LDHD	HUMAN|HGNC=17053|UniProtKB=Q9Y2H5	Pleckstrin homology domain-containing family A member 6;PLEKHA6;ortholog	PLECKSTRIN HOMOLOGY DOMAIN-CONTAINING FAMILY A MEMBER 6 (PTHR12752:SF5)
LDLRAD4	HUMAN|HGNC=6006|UniProtKB=Q9HBE5	Interleukin-21 receptor;IL21R;ortholog	INTERLEUKIN-21 RECEPTOR (PTHR23037:SF7)	transmembrane signal receptor(PC00197)
LGI2	HUMAN|HGNC=14454|UniProtKB=Q9UN88	Gamma-aminobutyric acid receptor subunit theta;GABRQ;ortholog	GAMMA-AMINOBUTYRIC ACID RECEPTOR SUBUNIT THETA (PTHR18945:SF579)	ligand-gated ion channel(PC00141)
LGR6	HUMAN|HGNC=10590|UniProtKB=Q9NY46	Sodium channel protein type 3 subunit alpha;SCN3A;ortholog	SODIUM CHANNEL PROTEIN TYPE 3 SUBUNIT ALPHA (PTHR10037:SF237)	voltage-gated ion channel(PC00241)
LHX6	HUMAN|HGNC=3797|UniProtKB=P53539	Protein fosB;FOSB;ortholog	PROTEIN FOSB (PTHR23351:SF3)	basic leucine zipper transcription factor(PC00056)
LMOD1	HUMAN|HGNC=13764|UniProtKB=Q969Z4	Tumor necrosis factor receptor superfamily member 19L;RELT;ortholog	TUMOR NECROSIS FACTOR RECEPTOR SUPERFAMILY MEMBER 19L (PTHR47397:SF1)	transmembrane signal receptor(PC00197)
LONRF3	HUMAN|HGNC=24380|UniProtKB=Q6YFQ2	Cytochrome c oxidase subunit 6B2;COX6B2;ortholog	CYTOCHROME C OXIDASE SUBUNIT 6B2 (PTHR11387:SF12)	oxidase(PC00175)
LYRM9	HUMAN|HGNC=15885|UniProtKB=Q9H7V2	Synapse differentiation-inducing gene protein 1;SYNDIG1;ortholog	SYNAPSE DIFFERENTIATION-INDUCING GENE PROTEIN 1 (PTHR14768:SF3)
MAGEB17	HUMAN|HGNC=2227|UniProtKB=P49747	Cartilage oligomeric matrix protein;COMP;ortholog	CARTILAGE OLIGOMERIC MATRIX PROTEIN (PTHR10199:SF88)
MAOB	HUMAN|HGNC=24883|UniProtKB=Q9NSD7	Relaxin-3 receptor 1;RXFP3;ortholog	RELAXIN-3 RECEPTOR 1 (PTHR24230:SF70)	G-protein coupled receptor(PC00021)
MAP2K6	HUMAN|HGNC=7891|UniProtKB=Q9NPH5	NADPH oxidase 4;NOX4;ortholog	NADPH OXIDASE 4 (PTHR11972:SF182)	oxidase(PC00175)
MDFI	HUMAN|HGNC=14952|UniProtKB=Q8TAE6	Protein phosphatase 1 regulatory subunit 14C;PPP1R14C;ortholog	PROTEIN PHOSPHATASE 1 REGULATORY SUBUNIT 14C (PTHR16188:SF6)	phosphatase modulator(PC00184)
MDH1B	HUMAN|HGNC=7151|UniProtKB=Q9BYG8	Gasdermin-C;GSDMC;ortholog	GASDERMIN-C (PTHR16399:SF21)
MGARP	HUMAN|HGNC=6119|UniProtKB=Q15306	Interferon regulatory factor 4;IRF4;ortholog	INTERFERON REGULATORY FACTOR 4 (PTHR11949:SF6)	winged helix/forkhead transcription factor(PC00246)
MMP10	HUMAN|HGNC=4284|UniProtKB=P29033	Gap junction beta-2 protein;GJB2;ortholog	GAP JUNCTION BETA-2 PROTEIN (PTHR11984:SF46)	gap junction(PC00105)
MMP13	HUMAN|HGNC=20573|UniProtKB=Q96QZ0	Pannexin-3;PANX3;ortholog	PANNEXIN-3 (PTHR15759:SF3)
MORN3	HUMAN|HGNC=19708|UniProtKB=Q86WU2	Probable D-lactate dehydrogenase, mitochondrial;LDHD;ortholog	D-LACTATE DEHYDROGENASE, MITOCHONDRIAL-RELATED (PTHR11748:SF111)	dehydrogenase(PC00092)
MROH9	HUMAN|HGNC=16067|UniProtKB=Q8IZQ8	Myocardin;MYOCD;ortholog	MYOCARDIN (PTHR22793:SF11)	DNA-binding transcription factor(PC00218)
MUSK	HUMAN|HGNC=32696|UniProtKB=A8MYV0	Doublecortin domain-containing protein 2C;DCDC2C;ortholog	DOUBLECORTIN DOMAIN-CONTAINING PROTEIN 2C (PTHR23004:SF9)
MYOCD	HUMAN|HGNC=18710|UniProtKB=Q8N0V4	Leucine-rich repeat LGI family member 2;LGI2;ortholog	LEUCINE-RICH REPEAT LGI FAMILY MEMBER 2 (PTHR24367:SF21)
NCF2	HUMAN|HGNC=10610|UniProtKB=P51671	Eotaxin;CCL11;ortholog	EOTAXIN (PTHR12015:SF146)	cytokine(PC00083)
NHLH1	HUMAN|HGNC=10690|UniProtKB=O95810	Caveolae-associated protein 2;CAVIN2;ortholog	CAVEOLAE-ASSOCIATED PROTEIN 2 (PTHR15240:SF1)	membrane traffic protein(PC00150)
NIPAL1	HUMAN|HGNC=13222|UniProtKB=Q9C0K0	B-cell lymphoma/leukemia 11B;BCL11B;ortholog	B-CELL LYMPHOMA/LEUKEMIA 11B (PTHR45993:SF4)	C2H2 zinc finger transcription factor(PC00248)
NKD1	HUMAN|HGNC=8774|UniProtKB=P54750	Calcium/calmodulin-dependent 3',5'-cyclic nucleotide phosphodiesterase 1A;PDE1A;ortholog	CALCIUM/CALMODULIN-DEPENDENT 3',5'-CYCLIC NUCLEOTIDE PHOSPHODIESTERASE 1A (PTHR11347:SF34)	phosphodiesterase(PC00185)
NKX2-6	HUMAN|HGNC=14203|UniProtKB=Q8WXH2	Junctophilin-3;JPH3;ortholog	JUNCTOPHILIN-3 (PTHR23085:SF7)
NME5	HUMAN|HGNC=3474|UniProtKB=P62508	Estrogen-related receptor gamma;ESRRG;ortholog	ESTROGEN-RELATED RECEPTOR GAMMA (PTHR48092:SF10)
NOTUM	HUMAN|HGNC=30798|UniProtKB=Q9BZD7	Transmembrane gamma-carboxyglutamic acid protein 3;PRRG3;ortholog	TRANSMEMBRANE GAMMA-CARBOXYGLUTAMIC ACID PROTEIN 3 (PTHR24251:SF12)	serine protease(PC00203)
NOX4	HUMAN|HGNC=9858|UniProtKB=P47736	Rap1 GTPase-activating protein 1;RAP1GAP;ortholog	RAP1 GTPASE-ACTIVATING PROTEIN 1 (PTHR15711:SF3)	GTPase-activating protein(PC00257)
NPC1L1	HUMAN|HGNC=33188|UniProtKB=Q6UX39	Amelotin;AMTN;ortholog	AMELOTIN (PTHR36858:SF1)
NRSN1	HUMAN|HGNC=5289|UniProtKB=P28221	5-hydroxytryptamine receptor 1D;HTR1D;ortholog	5-HYDROXYTRYPTAMINE RECEPTOR 1D (PTHR24247:SF17)	G-protein coupled receptor(PC00021)
ODAM	HUMAN|HGNC=26392|UniProtKB=Q96NR3	Patched domain-containing protein 1;PTCHD1;ortholog	PATCHED DOMAIN-CONTAINING PROTEIN 1 (PTHR10796:SF36)	protein-binding activity modulator(PC00095)
ODAPH	HUMAN|HGNC=6834|UniProtKB=P27338	Amine oxidase [flavin-containing] B;MAOB;ortholog	AMINE OXIDASE [FLAVIN-CONTAINING] B (PTHR43563:SF13)	oxidase(PC00175)
OSR1	HUMAN|HGNC=15488|UniProtKB=Q9NPF7	Interleukin-23 subunit alpha;IL23A;ortholog	INTERLEUKIN-23 SUBUNIT ALPHA (PTHR15947:SF0)	interleukin superfamily(PC00128)
PANX3	HUMAN|HGNC=7525|UniProtKB=O15146	Muscle, skeletal receptor tyrosine-protein kinase;MUSK;ortholog	MUSCLE, SKELETAL RECEPTOR TYROSINE-PROTEIN KINASE (PTHR24416:SF317)	transmembrane signal receptor(PC00197)
PCDH19	HUMAN|HGNC=648|UniProtKB=Q7LC44	Activity-regulated cytoskeleton-associated protein;ARC;ortholog	ACTIVITY-REGULATED CYTOSKELETON-ASSOCIATED PROTEIN (PTHR15962:SF0)
PDE1A	HUMAN|HGNC=19026|UniProtKB=Q8NFW5	Diencephalon/mesencephalon homeobox protein 1;DMBX1;ortholog	DIENCEPHALON/MESENCEPHALON HOMEOBOX PROTEIN 1 (PTHR46639:SF2)	homeodomain transcription factor(PC00119)
PDE4C	HUMAN|HGNC=27194|UniProtKB=Q6NVV3	Magnesium transporter NIPA3;NIPAL1;ortholog	MAGNESIUM TRANSPORTER NIPA3 (PTHR12570:SF13)
PFKFB4	HUMAN|HGNC=24045|UniProtKB=Q8NFR3	Serine palmitoyltransferase small subunit B;SPTSSB;ortholog	SERINE PALMITOYLTRANSFERASE SMALL SUBUNIT B (PTHR28612:SF1)	protein modifying enzyme(PC00260)
PITPNM3	HUMAN|HGNC=14299|UniProtKB=Q9H228	Sphingosine 1-phosphate receptor 5;S1PR5;ortholog	SPHINGOSINE 1-PHOSPHATE RECEPTOR 5 (PTHR22750:SF20)	G-protein coupled receptor(PC00021)
PLEK2	HUMAN|HGNC=21643|UniProtKB=O95857	Tetraspanin-13;TSPAN13;ortholog	TETRASPANIN-13 (PTHR19282:SF203)
PLEKHA6	HUMAN|HGNC=15710|UniProtKB=O75112	LIM domain-binding protein 3;LDB3;ortholog	LIM DOMAIN-BINDING PROTEIN 3 (PTHR24214:SF9)	actin or actin-binding cytoskeletal protein(PC00041)
PLEKHA7	HUMAN|HGNC=1758|UniProtKB=Q9H159	Cadherin-19;CDH19;ortholog	CADHERIN-19 (PTHR24027:SF323)	cadherin(PC00057)
PLPP4	HUMAN|HGNC=6647|UniProtKB=P29536	Leiomodin-1;LMOD1;ortholog	LEIOMODIN-1 (PTHR10901:SF5)	actin or actin-binding cytoskeletal protein(PC00041)
PMEPA1	HUMAN|HGNC=29372|UniProtKB=Q5JYT7	Uncharacterized protein KIAA1755;KIAA1755;ortholog	SIMILAR TO HYPOTHETICAL PROTEIN D630003M21 (PTHR45845:SF2)	guanyl-nucleotide exchange factor(PC00113)
PPL	HUMAN|HGNC=8782|UniProtKB=Q08493	cAMP-specific 3',5'-cyclic phosphodiesterase 4C;PDE4C;ortholog	CAMP-SPECIFIC 3',5'-CYCLIC PHOSPHODIESTERASE 4C (PTHR11347:SF135)	phosphodiesterase(PC00185)
PPP1R14C	HUMAN|HGNC=51617|UniProtKB=P0DN25	C1GALT1-specific chaperone 1-like protein;C1GALT1C1L;ortholog	C1GALT1-SPECIFIC CHAPERONE 1-LIKE PROTEIN (PTHR23033:SF38)	transferase(PC00220)
PRG4	HUMAN|HGNC=2467|UniProtKB=O95196	Chondroitin sulfate proteoglycan 5;CSPG5;ortholog	CHONDROITIN SULFATE PROTEOGLYCAN 5 (PTHR15381:SF1)
PRL	HUMAN|HGNC=17720|UniProtKB=Q9BX95	Sphingosine-1-phosphate phosphatase 1;SGPP1;ortholog	SPHINGOSINE-1-PHOSPHATE PHOSPHATASE 1 (PTHR14969:SF45)	phosphatase(PC00181)
	HUMAN|HGNC=33872|UniProtKB=Q6UXD1	Histidine-rich carboxyl terminus protein 1;HRCT1;ortholog	HISTIDINE-RICH CARBOXYL TERMINUS PROTEIN 1 (PTHR23009:SF2)
PRLR	HUMAN|HGNC=14962|UniProtKB=Q7L8C5	Synaptotagmin-13;SYT13;ortholog	SYNAPTOTAGMIN-13 (PTHR10024:SF250)	membrane trafficking regulatory protein(PC00151)
PRND	HUMAN|HGNC=4030|UniProtKB=Q9H0Q3	FXYD domain-containing ion transport regulator 6;FXYD6;ortholog	FXYD DOMAIN-CONTAINING ION TRANSPORT REGULATOR 6-RELATED (PTHR14132:SF15)	primary active transporter(PC00068)
PRRG3	HUMAN|HGNC=25922|UniProtKB=Q8N539	Fibrinogen C domain-containing protein 1;FIBCD1;ortholog	FIBRINOGEN C DOMAIN-CONTAINING PROTEIN 1 (PTHR19143:SF45)	intercellular signal molecule(PC00207)
PTCHD1	HUMAN|HGNC=9603|UniProtKB=Q16647	Prostacyclin synthase;PTGIS;ortholog	PROSTACYCLIN SYNTHASE (PTHR24306:SF4)
PTGIS	HUMAN|HGNC=11274|UniProtKB=P11277	Spectrin beta chain, erythrocytic;SPTB;ortholog	SPECTRIN BETA CHAIN, ERYTHROCYTIC (PTHR11915:SF248)
PTGS2	HUMAN|HGNC=6274|UniProtKB=Q9HB15	Potassium channel subfamily K member 12;KCNK12;ortholog	POTASSIUM CHANNEL SUBFAMILY K MEMBER 12 (PTHR11003:SF11)	ion channel(PC00133)
RAB7B	HUMAN|HGNC=18140|UniProtKB=Q9UBD6	Ammonium transporter Rh type C;RHCG;ortholog	AMMONIUM TRANSPORTER RH TYPE C (PTHR11730:SF30)	primary active transporter(PC00068)
RAP1GAP	HUMAN|HGNC=11255|UniProtKB=P10451	Osteopontin;SPP1;ortholog	OSTEOPONTIN (PTHR10607:SF1)	cytokine(PC00083)
RASD2	HUMAN|HGNC=3616|UniProtKB=P12318	Low affinity immunoglobulin gamma Fc region receptor II-a;FCGR2A;ortholog	LOW AFFINITY IMMUNOGLOBULIN GAMMA FC REGION RECEPTOR II-A-RELATED (PTHR11481:SF97)	immunoglobulin receptor superfamily(PC00124)
RASGEF1B	HUMAN|HGNC=32372|UniProtKB=A2RUT3	Transmembrane protein 89;TMEM89;ortholog	TRANSMEMBRANE PROTEIN 89 (PTHR37869:SF1)
RASGRP3	HUMAN|HGNC=19215|UniProtKB=Q8NFU4	Follicular dendritic cell secreted peptide;FDCSP;ortholog
RASL11B	HUMAN|HGNC=21748|UniProtKB=Q6X4U4	Sclerostin domain-containing protein 1;SOSTDC1;ortholog	SCLEROSTIN DOMAIN-CONTAINING PROTEIN 1 (PTHR14903:SF5)	intercellular signal molecule(PC00207)
RCSD1	HUMAN|HGNC=11344|UniProtKB=Q9Y5Y6	Suppressor of tumorigenicity 14 protein;ST14;ortholog	SUPPRESSOR OF TUMORIGENICITY 14 PROTEIN (PTHR24253:SF50)	serine protease(PC00203)
RELT	HUMAN|HGNC=34443|UniProtKB=A8MXK1	V-set and transmembrane domain-containing protein 5;VSTM5;ortholog	V-SET AND TRANSMEMBRANE DOMAIN-CONTAINING PROTEIN 5 (PTHR12080:SF93)	immunoglobulin receptor superfamily(PC00124)
RGS1	HUMAN|HGNC=8632|UniProtKB=P40424	Pre-B-cell leukemia transcription factor 1;PBX1;ortholog	PRE-B-CELL LEUKEMIA TRANSCRIPTION FACTOR 1 (PTHR11850:SF89)	homeodomain transcription factor(PC00119)
RHCG	HUMAN|HGNC=15748|UniProtKB=Q9UKY0	Prion-like protein doppel;PRND;ortholog	PRION-LIKE PROTEIN DOPPEL (PTHR15506:SF0)
RIMS4	HUMAN|HGNC=14075|UniProtKB=Q96LD1	Zeta-sarcoglycan;SGCZ;ortholog	ZETA-SARCOGLYCAN (PTHR12939:SF5)	cytoskeletal protein(PC00085)
ROS1	HUMAN|HGNC=21043|UniProtKB=Q9BZ71	Membrane-associated phosphatidylinositol transfer protein 3;PITPNM3;ortholog	MEMBRANE-ASSOCIATED PHOSPHATIDYLINOSITOL TRANSFER PROTEIN 3 (PTHR23509:SF22)	phospholipase(PC00186)
RPGRIP1	HUMAN|HGNC=14545|UniProtKB=Q8IV61	Ras guanyl-releasing protein 3;RASGRP3;ortholog	RAS GUANYL-RELEASING PROTEIN 3 (PTHR23113:SF178)	guanyl-nucleotide exchange factor(PC00113)
RSAD2	HUMAN|HGNC=23844|UniProtKB=A6QL63	Ankyrin repeat and BTB/POZ domain-containing protein BTBD11;BTBD11;ortholog	ANKYRIN REPEAT AND BTB/POZ DOMAIN-CONTAINING PROTEIN BTBD11 (PTHR46071:SF1)	scaffold/adaptor protein(PC00226)
RSPO1	HUMAN|HGNC=28904|UniProtKB=Q9BQI0	Allograft inflammatory factor 1-like;AIF1L;ortholog	ALLOGRAFT INFLAMMATORY FACTOR 1-LIKE (PTHR10356:SF5)	calmodulin-related(PC00061)
RXFP3	HUMAN|HGNC=29807|UniProtKB=Q6PF18	MORN repeat-containing protein 3;MORN3;ortholog	MORN REPEAT-CONTAINING PROTEIN 3 (PTHR46511:SF1)
S1PR5	HUMAN|HGNC=23531|UniProtKB=Q5VZY2	Phospholipid phosphatase 4;PLPP4;ortholog	PHOSPHOLIPID PHOSPHATASE 4 (PTHR10165:SF90)	phosphatase(PC00181)
SAMD11	HUMAN|HGNC=28310|UniProtKB=Q6JBY9	CapZ-interacting protein;RCSD1;ortholog	CAPZ-INTERACTING PROTEIN (PTHR21669:SF2)	scaffold/adaptor protein(PC00226)
SAMD13	HUMAN|HGNC=24244|UniProtKB=Q4ZJI4	Sodium/hydrogen exchanger 9B1;SLC9B1;ortholog	SLC9B1-LIKE PROTEIN SLC9B1P1-RELATED (PTHR31102:SF5)
SARDH	HUMAN|HGNC=3665|UniProtKB=P05230	Fibroblast growth factor 1;FGF1;ortholog	FIBROBLAST GROWTH FACTOR 1 (PTHR11486:SF86)	growth factor(PC00112)
SCG2	HUMAN|HGNC=6009|UniProtKB=P14784	Interleukin-2 receptor subunit beta;IL2RB;ortholog	INTERLEUKIN-2 RECEPTOR SUBUNIT BETA (PTHR23037:SF30)	transmembrane signal receptor(PC00197)
SCN2A	HUMAN|HGNC=2727|UniProtKB=Q99489	D-aspartate oxidase;DDO;ortholog	D-ASPARTATE OXIDASE (PTHR11530:SF11)	oxidase(PC00175)
SCN3A	HUMAN|HGNC=14416|UniProtKB=Q9NXB9	Elongation of very long chain fatty acids protein 2;ELOVL2;ortholog	ELONGATION OF VERY LONG CHAIN FATTY ACIDS PROTEIN 2 (PTHR11157:SF16)	acyltransferase(PC00042)
SCX	HUMAN|HGNC=30652|UniProtKB=Q8WXE9	Stonin-2;STON2;ortholog	STONIN-2 (PTHR10529:SF345)	membrane traffic protein(PC00150)
SEC14L5	HUMAN|HGNC=10639|UniProtKB=O43927	C-X-C motif chemokine 13;CXCL13;ortholog	C-X-C MOTIF CHEMOKINE 13 (PTHR10179:SF27)	chemokine(PC00074)
SGCZ	HUMAN|HGNC=26300|UniProtKB=Q17RF5	Odontogenesis associated phosphoprotein;ODAPH;ortholog	ODONTOGENESIS ASSOCIATED PHOSPHOPROTEIN (PTHR40376:SF1)
SLAIN1	HUMAN|HGNC=26417|UniProtKB=Q7RTX9	Monocarboxylate transporter 14;SLC16A14;ortholog	MONOCARBOXYLATE TRANSPORTER 14 (PTHR11360:SF239)	transporter(PC00227)
SLAMF9	HUMAN|HGNC=32322|UniProtKB=Q7RTU7	Basic helix-loop-helix transcription factor scleraxis;SCX;ortholog	BASIC HELIX-LOOP-HELIX TRANSCRIPTION FACTOR SCLERAXIS (PTHR23349:SF5)	basic helix-loop-helix transcription factor(PC00055)
SLC16A10	HUMAN|HGNC=4463|UniProtKB=P46091	G-protein coupled receptor 1;GPR1;ortholog	G-PROTEIN COUPLED RECEPTOR 1 (PTHR24229:SF4)	G-protein coupled receptor(PC00021)
SLC16A14	HUMAN|HGNC=7817|UniProtKB=Q02575	Helix-loop-helix protein 1;NHLH1;ortholog	HELIX-LOOP-HELIX PROTEIN 1 (PTHR13864:SF20)	basic helix-loop-helix transcription factor(PC00055)
SLC24A2	HUMAN|HGNC=6967|UniProtKB=Q99750	MyoD family inhibitor;MDFI;ortholog	MYOD FAMILY INHIBITOR (PTHR15304:SF1)
SLC7A14	HUMAN|HGNC=17105|UniProtKB=Q8N1M1	Bestrophin-3;BEST3;ortholog	BESTROPHIN-3 (PTHR10736:SF2)	ion channel(PC00133)
SLC9B1	HUMAN|HGNC=256|UniProtKB=P40394	All-trans-retinol dehydrogenase [NAD(+)] ADH7;ADH7;ortholog	ALL-TRANS-RETINOL DEHYDROGENASE [NAD(+)] ADH7 (PTHR43880:SF2)	dehydrogenase(PC00092)
SLITRK5	HUMAN|HGNC=11692|UniProtKB=P57738	T-cell leukemia translocation-altered gene protein;TCTA;ortholog	T-CELL LEUKEMIA TRANSLOCATION-ALTERED GENE PROTEIN (PTHR32267:SF2)
SOSTDC1	HUMAN|HGNC=15718|UniProtKB=Q8J025	Protein APCDD1;APCDD1;ortholog	PROTEIN APCDD1 (PTHR31021:SF2)
SOX5	HUMAN|HGNC=21493|UniProtKB=Q8WXU2	Dynein assembly factor 4, axonemal;DNAAF4;ortholog	DYNEIN ASSEMBLY FACTOR 4, AXONEMAL (PTHR46492:SF1)	chaperone(PC00072)
SOX7	HUMAN|HGNC=26255|UniProtKB=Q5BVD1	TPA-induced transmembrane protein;TTMP;ortholog	TPA-INDUCED TRANSMEMBRANE PROTEIN (PTHR14636:SF1)
SP6	HUMAN|HGNC=5956|UniProtKB=Q14623	Indian hedgehog protein;IHH;ortholog	INDIAN HEDGEHOG PROTEIN (PTHR11889:SF39)
SPINK1	HUMAN|HGNC=30908|UniProtKB=Q8WXG1	Radical S-adenosyl methionine domain-containing protein 2;RSAD2;ortholog	RADICAL S-ADENOSYL METHIONINE DOMAIN-CONTAINING PROTEIN 2 (PTHR21339:SF0)
SPP1	HUMAN|HGNC=11932|UniProtKB=Q9UNG2	Tumor necrosis factor ligand superfamily member 18;TNFSF18;ortholog	TUMOR NECROSIS FACTOR LIGAND SUPERFAMILY MEMBER 18 (PTHR15267:SF1)
	HUMAN|HGNC=25278|UniProtKB=Q8N5Q1	Protein FAM71E2;FAM71E2;ortholog	PROTEIN FAM71E2 (PTHR22574:SF12)
SPTB	HUMAN|HGNC=17780|UniProtKB=Q562R1	Beta-actin-like protein 2;ACTBL2;ortholog	BETA-ACTIN-LIKE PROTEIN 2 (PTHR11937:SF168)	actin and actin related protein(PC00039)
SPTSSB	HUMAN|HGNC=27263|UniProtKB=Q5T7N3	KN motif and ankyrin repeat domain-containing protein 4;KANK4;ortholog	KN MOTIF AND ANKYRIN REPEAT DOMAIN-CONTAINING PROTEIN 4 (PTHR24168:SF24)	non-motor actin binding protein(PC00165)
ST14	HUMAN|HGNC=3390|UniProtKB=Q15375	Ephrin type-A receptor 7;EPHA7;ortholog	EPHRIN TYPE-A RECEPTOR 7 (PTHR24416:SF377)	transmembrane signal receptor(PC00197)
ST6GAL2	HUMAN|HGNC=18991|UniProtKB=Q8IZF7	Adhesion G-protein coupled receptor F2;ADGRF2;ortholog	ADHESION G-PROTEIN COUPLED RECEPTOR F2 (PTHR45813:SF6)
STATH	HUMAN|HGNC=32940|UniProtKB=A6NCS4	Homeobox protein Nkx-2.6;NKX2-6;ortholog	HOMEOBOX PROTEIN NKX-2.6 (PTHR24340:SF97)	homeodomain transcription factor(PC00119)
STEAP4	HUMAN|HGNC=25054|UniProtKB=Q8NBI3	Draxin;DRAXIN;ortholog	DRAXIN (PTHR28610:SF1)
STON2	HUMAN|HGNC=10976|UniProtKB=Q9UI40	Sodium/potassium/calcium exchanger 2;SLC24A2;ortholog	SODIUM/POTASSIUM/CALCIUM EXCHANGER 2 (PTHR10846:SF41)	secondary carrier transporter(PC00258)
SV2C	HUMAN|HGNC=5294|UniProtKB=P41595	5-hydroxytryptamine receptor 2B;HTR2B;ortholog	5-HYDROXYTRYPTAMINE RECEPTOR 2B (PTHR24247:SF31)	G-protein coupled receptor(PC00021)
SYNDIG1	HUMAN|HGNC=13617|UniProtKB=Q8NCQ5	F-box only protein 15;FBXO15;ortholog	F-BOX ONLY PROTEIN 15 (PTHR46731:SF1)
SYT13	HUMAN|HGNC=7898|UniProtKB=Q9UHC9	NPC1-like intracellular cholesterol transporter 1;NPC1L1;ortholog	NPC1-LIKE INTRACELLULAR CHOLESTEROL TRANSPORTER 1 (PTHR45727:SF3)
TDO2	HUMAN|HGNC=5991|UniProtKB=P01583	Interleukin-1 alpha;IL1A;ortholog	INTERLEUKIN-1 ALPHA (PTHR10078:SF33)	interleukin superfamily(PC00128)
TMEM156	HUMAN|HGNC=17881|UniProtKB=Q8IZ57	Neurensin-1;NRSN1;ortholog	NEURENSIN-1 (PTHR14796:SF6)
TMEM233	HUMAN|HGNC=16183|UniProtKB=Q9H426	Regulating synaptic membrane exocytosis protein 4;RIMS4;ortholog	REGULATING SYNAPTIC MEMBRANE EXOCYTOSIS PROTEIN 4 (PTHR12157:SF17)	membrane traffic protein(PC00150)
TMEM89	HUMAN|HGNC=5992|UniProtKB=P01584	Interleukin-1 beta;IL1B;ortholog	INTERLEUKIN-1 BETA (PTHR10078:SF30)	interleukin superfamily(PC00128)
TNFSF11	HUMAN|HGNC=18430|UniProtKB=Q96A28	SLAM family member 9;SLAMF9;ortholog	SLAM FAMILY MEMBER 9 (PTHR12080:SF18)	immunoglobulin receptor superfamily(PC00124)
TNFSF18	HUMAN|HGNC=14867|UniProtKB=Q9BPW4	Apolipoprotein L4;APOL4;ortholog	APOLIPOPROTEIN L4 (PTHR14096:SF39)	apolipoprotein(PC00052)
TP53AIP1	HUMAN|HGNC=12684|UniProtKB=O15240	Neurosecretory protein VGF;VGF;ortholog	NEUROSECRETORY PROTEIN VGF (PTHR15159:SF2)	intercellular signal molecule(PC00207)
TP63	HUMAN|HGNC=28706|UniProtKB=Q96NU1	Sterile alpha motif domain-containing protein 11;SAMD11;ortholog	STERILE ALPHA MOTIF DOMAIN-CONTAINING PROTEIN 11 (PTHR12247:SF67)	chromatin/chromatin-binding, or -regulatory protein(PC00077)
TREM1	HUMAN|HGNC=7156|UniProtKB=P09238	Stromelysin-2;MMP10;ortholog	STROMELYSIN-2 (PTHR10201:SF270)	metalloprotease(PC00153)
TSPAN13	HUMAN|HGNC=888|UniProtKB=Q12756	Kinesin-like protein KIF1A;KIF1A;ortholog	KINESIN-LIKE PROTEIN KIF1A (PTHR24115:SF361)	microtubule binding motor protein(PC00156)
VENTX	HUMAN|HGNC=1224|UniProtKB=O15165	Low-density lipoprotein receptor class A domain-containing protein 4;LDLRAD4;ortholog	LOW-DENSITY LIPOPROTEIN RECEPTOR CLASS A DOMAIN-CONTAINING PROTEIN 4 (PTHR16514:SF4)
VGF	HUMAN|HGNC=4848|UniProtKB=O43613	Orexin receptor type 1;HCRTR1;ortholog	OREXIN RECEPTOR TYPE 1 (PTHR24241:SF30)	G-protein coupled receptor(PC00021)
VSTM5	HUMAN|HGNC=7853|UniProtKB=P56597	Nucleoside diphosphate kinase homolog 5;NME5;ortholog	NUCLEOSIDE DIPHOSPHATE KINASE HOMOLOG 5 (PTHR46161:SF1)	nucleotide kinase(PC00172)
WNT7B	HUMAN|HGNC=21536|UniProtKB=A6NNA5	Dorsal root ganglia homeobox protein;DRGX;ortholog	DORSAL ROOT GANGLIA HOMEOBOX PROTEIN (PTHR24329:SF542)	homeodomain transcription factor(PC00119)

## Sheet: 154 genes, Panther list
154 genes regulated by ADL independent of SB431542
Mapped IDs	Gene ID	Gene Name/Gene Symbol	Panther Family/Subfamily	Panther Protein Class
AC104452	HUMAN|HGNC=10588|UniProtKB=Q99250	Sodium channel protein type 2 subunit alpha;SCN2A;ortholog	SODIUM CHANNEL PROTEIN TYPE 2 SUBUNIT ALPHA (PTHR10037:SF278)	voltage-gated ion channel(PC00241)
	HUMAN|HGNC=667|UniProtKB=P61586	Transforming protein RhoA;RHOA;ortholog	TRANSFORMING PROTEIN RHOA (PTHR24072:SF153)	small GTPase(PC00208)
	HUMAN|HGNC=24582|UniProtKB=Q5VXD3	Sterile alpha motif domain-containing protein 13;SAMD13;ortholog	ATHERIN-RELATED (PTHR12247:SF99)	chromatin/chromatin-binding, or -regulatory protein(PC00077)
	HUMAN|HGNC=37219|UniProtKB=B4DJY2	Transmembrane protein 233;TMEM233;ortholog	TRANSMEMBRANE PROTEIN 233 (PTHR14948:SF19)
	HUMAN|HGNC=24607|UniProtKB=Q86VF2	Immunoglobulin-like and fibronectin type III domain-containing protein 1;IGFN1;ortholog	IMMUNOGLOBULIN-LIKE AND FIBRONECTIN TYPE III DOMAIN-CONTAINING PROTEIN 1 (PTHR13817:SF138)
ACOT12	HUMAN|HGNC=40048|UniProtKB=F5H4A9	Uncharacterized membrane protein C3orf80;C3orf80;ortholog	HYPOTHETICAL PROTEIN LOC100362176 (PTHR38505:SF1)
ACTBL2	HUMAN|HGNC=17836|UniProtKB=Q5I0G3	Putative malate dehydrogenase 1B;MDH1B;ortholog	MALATE DEHYDROGENASE 1B-RELATED (PTHR23382:SF1)	dehydrogenase(PC00092)
ADAMTS4	HUMAN|HGNC=7661|UniProtKB=P19878	Neutrophil cytosol factor 2;NCF2;ortholog	NEUTROPHIL CYTOSOL FACTOR 2 (PTHR15175:SF3)	protein-binding activity modulator(PC00095)
ADH1B	HUMAN|HGNC=6233|UniProtKB=P48547	Potassium voltage-gated channel subfamily C member 1;KCNC1;ortholog	POTASSIUM VOLTAGE-GATED CHANNEL SUBFAMILY C MEMBER 1 (PTHR11537:SF87)	voltage-gated ion channel(PC00241)
ADH1C	HUMAN|HGNC=4532|UniProtKB=Q9BXC0	Hydroxycarboxylic acid receptor 1;HCAR1;ortholog	HYDROXYCARBOXYLIC ACID RECEPTOR 1 (PTHR46048:SF3)
ADH7	HUMAN|HGNC=29326|UniProtKB=Q8TBB6	Probable cationic amino acid transporter;SLC7A14;ortholog	CATIONIC AMINO ACID TRANSPORTER-RELATED (PTHR43243:SF17)	amino acid transporter(PC00046)
ADHFE1	HUMAN|HGNC=251|UniProtKB=P00326	Alcohol dehydrogenase 1C;ADH1C;ortholog	ALCOHOL DEHYDROGENASE 1C (PTHR43880:SF57)	dehydrogenase(PC00092)
AIF1L	HUMAN|HGNC=2666|UniProtKB=Q14118	Dystroglycan;DAG1;ortholog	DYSTROGLYCAN (PTHR21559:SF22)	cell adhesion molecule(PC00069)
ANKRD24	HUMAN|HGNC=28065|UniProtKB=Q2WGJ9	Fer-1-like protein 6;FER1L6;ortholog	FER-1-LIKE PROTEIN 6 (PTHR12546:SF37)	membrane trafficking regulatory protein(PC00151)
APCDD1	HUMAN|HGNC=21308|UniProtKB=Q9NYP7	Elongation of very long chain fatty acids protein 5;ELOVL5;ortholog	ELONGATION OF VERY LONG CHAIN FATTY ACIDS PROTEIN 5 (PTHR11157:SF18)	acyltransferase(PC00042)
APOL4	HUMAN|HGNC=20295|UniProtKB=O94991	SLIT and NTRK-like protein 5;SLITRK5;ortholog	SLIT AND NTRK-LIKE PROTEIN 5 (PTHR45773:SF5)
ARC	HUMAN|HGNC=24431|UniProtKB=O95678	Keratin, type II cytoskeletal 75;KRT75;ortholog	KERATIN, TYPE II CYTOSKELETAL 75 (PTHR45616:SF13)
ASB9	HUMAN|HGNC=11244|UniProtKB=P00995	Serine protease inhibitor Kazal-type 1;SPINK1;ortholog	SERINE PROTEASE INHIBITOR KAZAL-TYPE 1 (PTHR21312:SF27)	protease inhibitor(PC00191)
BCL11B	HUMAN|HGNC=24881|UniProtKB=Q0VAM2	Ras-GEF domain-containing family member 1B;RASGEF1B;ortholog	RAS-GEF DOMAIN-CONTAINING FAMILY MEMBER 1B (PTHR23113:SF197)	guanyl-nucleotide exchange factor(PC00113)
BEAN1	HUMAN|HGNC=2986|UniProtKB=Q14184	Double C2-like domain-containing protein beta;DOC2B;ortholog	DOUBLE C2-LIKE DOMAIN-CONTAINING PROTEIN BETA (PTHR45729:SF9)
BEST3	HUMAN|HGNC=5248|UniProtKB=Q12988	Heat shock protein beta-3;HSPB3;ortholog	HEAT SHOCK PROTEIN BETA-3 (PTHR47097:SF1)
BTBD11	HUMAN|HGNC=11937|UniProtKB=P32970	CD70 antigen;CD70;ortholog	CD70 ANTIGEN (PTHR15152:SF0)
C1GALT1C1L	HUMAN|HGNC=34550|UniProtKB=A6NGN9	IgLON family member 5;IGLON5;ortholog	IGLON FAMILY MEMBER 5 (PTHR42757:SF12)	immunoglobulin(PC00123)
C1QL2	HUMAN|HGNC=26043|UniProtKB=A1E959	Odontogenic ameloblast-associated protein;ODAM;ortholog	ODONTOGENIC AMELOBLAST-ASSOCIATED PROTEIN (PTHR16237:SF3)
C1QTNF7	HUMAN|HGNC=17184|UniProtKB=Q96DX5	Ankyrin repeat and SOCS box protein 9;ASB9;ortholog	ANKYRIN REPEAT AND SOCS BOX PROTEIN 9 (PTHR24136:SF17)
C2CD4A	HUMAN|HGNC=21152|UniProtKB=Q496Y0	LON peptidase N-terminal domain and RING finger protein 3;LONRF3;ortholog	LON PEPTIDASE N-TERMINAL DOMAIN AND RING FINGER PROTEIN 3 (PTHR23327:SF41)	ubiquitin-protein ligase(PC00234)
C2CD4B	HUMAN|HGNC=11201|UniProtKB=P35711	Transcription factor SOX-5;SOX5;ortholog	TRANSCRIPTION FACTOR SOX-5 (PTHR45789:SF3)
C3orf52	HUMAN|HGNC=3059|UniProtKB=Q99075	Proheparin-binding EGF-like growth factor;HBEGF;ortholog	PROHEPARIN-BINDING EGF-LIKE GROWTH FACTOR (PTHR10740:SF4)	growth factor(PC00112)
C3orf80	HUMAN|HGNC=27106|UniProtKB=Q6P988	Palmitoleoyl-protein carboxylesterase NOTUM;NOTUM;ortholog	PALMITOLEOYL-PROTEIN CARBOXYLESTERASE NOTUM (PTHR21562:SF7)
CARMIL2	HUMAN|HGNC=1117|UniProtKB=Q9UPA5	Protein bassoon;BSN;ortholog	PROTEIN BASSOON (PTHR14113:SF1)
CCDC141	HUMAN|HGNC=24436|UniProtKB=Q8WYK0	Acetyl-coenzyme A thioesterase;ACOT12;ortholog	ACETYL-COENZYME A THIOESTERASE (PTHR11049:SF3)	esterase(PC00097)
CCL11	HUMAN|HGNC=2434|UniProtKB=P04141	Granulocyte-macrophage colony-stimulating factor;CSF2;ortholog	GRANULOCYTE-MACROPHAGE COLONY-STIMULATING FACTOR (PTHR10059:SF0)	cytokine(PC00083)
CD70	HUMAN|HGNC=13639|UniProtKB=O95231	Homeobox protein VENTX;VENTX;ortholog	HOMEOBOX PROTEIN VENTX (PTHR24327:SF29)	homeodomain transcription factor(PC00119)
CLDN11	HUMAN|HGNC=26821|UniProtKB=Q6ZP82	Coiled-coil domain-containing protein 141;CCDC141;ortholog	COILED-COIL DOMAIN-CONTAINING PROTEIN 141 (PTHR12231:SF260)
COX6B2	HUMAN|HGNC=9605|UniProtKB=P35354	Prostaglandin G/H synthase 2;PTGS2;ortholog	PROSTAGLANDIN G/H SYNTHASE 2 (PTHR11903:SF8)	oxygenase(PC00177)
CSF2	HUMAN|HGNC=10672|UniProtKB=P48061	Stromal cell-derived factor 1;CXCL12;ortholog	STROMAL CELL-DERIVED FACTOR 1 (PTHR18837:SF3)
CSPG5	HUMAN|HGNC=33859|UniProtKB=Q6ZSG2	Inhibitory synaptic factor 2A;INSYN2A;ortholog	INHIBITORY SYNAPTIC FACTOR 2A (PTHR28682:SF1)
CXCL12	HUMAN|HGNC=14342|UniProtKB=Q9BXJ2	Complement C1q tumor necrosis factor-related protein 7;C1QTNF7;ortholog	COMPLEMENT C1Q TUMOR NECROSIS FACTOR-RELATED PROTEIN 7 (PTHR15427:SF24)
CXCL8	HUMAN|HGNC=33628|UniProtKB=A6NLJ0	C2 calcium-dependent domain-containing protein 4B;C2CD4B;ortholog	C2 CALCIUM-DEPENDENT DOMAIN-CONTAINING PROTEIN 4B (PTHR47226:SF1)
DDO	HUMAN|HGNC=473|UniProtKB=P48728	Aminomethyltransferase, mitochondrial;AMT;ortholog	AMINOMETHYLTRANSFERASE, MITOCHONDRIAL (PTHR43757:SF2)	methyltransferase(PC00155)
DMBX1	HUMAN|HGNC=6846|UniProtKB=P52564	Dual specificity mitogen-activated protein kinase kinase 6;MAP2K6;ortholog	DUAL SPECIFICITY MITOGEN-ACTIVATED PROTEIN KINASE KINASE 6 (PTHR48013:SF12)	non-receptor serine/threonine protein kinase(PC00167)
DNAAF4	HUMAN|HGNC=16354|UniProtKB=Q8IWW8	Hydroxyacid-oxoacid transhydrogenase, mitochondrial;ADHFE1;ortholog	HYDROXYACID-OXOACID TRANSHYDROGENASE, MITOCHONDRIAL (PTHR11496:SF83)	dehydrogenase(PC00092)
DOC2B	HUMAN|HGNC=10261|UniProtKB=P08922	Proto-oncogene tyrosine-protein kinase ROS;ROS1;ortholog	PROTO-ONCOGENE TYROSINE-PROTEIN KINASE ROS (PTHR24416:SF527)	transmembrane signal receptor(PC00197)
DRGX	HUMAN|HGNC=30670|UniProtKB=Q496J9	Synaptic vesicle glycoprotein 2C;SV2C;ortholog	SYNAPTIC VESICLE GLYCOPROTEIN 2C (PTHR23511:SF6)
ELOVL2	HUMAN|HGNC=26260|UniProtKB=Q8N614	Transmembrane protein 156;TMEM156;ortholog	TRANSMEMBRANE PROTEIN 156 (PTHR14788:SF5)
	HUMAN|HGNC=26387|UniProtKB=Q8ND83	SLAIN motif-containing protein 1;SLAIN1;ortholog	SLAIN MOTIF-CONTAINING PROTEIN 1 (PTHR22406:SF2)
EPHA7	HUMAN|HGNC=250|UniProtKB=P00325	All-trans-retinol dehydrogenase [NAD(+)] ADH1B;ADH1B;ortholog	ALL-TRANS-RETINOL DEHYDROGENASE [NAD(+)] ADH1B (PTHR43880:SF11)	dehydrogenase(PC00092)
ESRRG	HUMAN|HGNC=24181|UniProtKB=Q7Z5L3	Complement C1q-like protein 2;C1QL2;ortholog	COMPLEMENT C1Q-LIKE PROTEIN 2 (PTHR22923:SF69)
FAM71E2	HUMAN|HGNC=18196|UniProtKB=Q9BT81	Transcription factor SOX-7;SOX7;ortholog	TRANSCRIPTION FACTOR SOX-7 (PTHR10270:SF210)	HMG box transcription factor(PC00024)
FCGR2A	HUMAN|HGNC=33627|UniProtKB=Q8NCU7	C2 calcium-dependent domain-containing protein 4A;C2CD4A;ortholog	C2 CALCIUM-DEPENDENT DOMAIN-CONTAINING PROTEIN 4A (PTHR47226:SF3)
FER1L6	HUMAN|HGNC=8514|UniProtKB=O75508	Claudin-11;CLDN11;ortholog	CLAUDIN-11 (PTHR12002:SF6)	tight junction(PC00214)
FOSB	HUMAN|HGNC=9273|UniProtKB=O60437	Periplakin;PPL;ortholog	PERIPLAKIN (PTHR23169:SF10)	intermediate filament binding protein(PC00130)
FXYD6	HUMAN|HGNC=27089|UniProtKB=Q6F5E8	Capping protein, Arp2/3 and myosin-I linker protein 2;CARMIL2;ortholog	CAPPING PROTEIN, ARP2/3 AND MYOSIN-I LINKER PROTEIN 2 (PTHR24112:SF32)
GABRQ	HUMAN|HGNC=17027|UniProtKB=Q8TF71	Monocarboxylate transporter 10;SLC16A10;ortholog	MONOCARBOXYLATE TRANSPORTER 10 (PTHR11360:SF119)	transporter(PC00227)
GJB2	HUMAN|HGNC=26287|UniProtKB=Q5TGP6	Maestro heat-like repeat-containing protein family member 9;MROH9;ortholog	MAESTRO HEAT-LIKE REPEAT-CONTAINING PROTEIN FAMILY MEMBER 9 (PTHR23120:SF5)
GPR1	HUMAN|HGNC=8111|UniProtKB=Q8TAX0	Protein odd-skipped-related 1;OSR1;ortholog	PROTEIN ODD-SKIPPED-RELATED 1 (PTHR14196:SF5)	zinc finger transcription factor(PC00244)
GSDMC	HUMAN|HGNC=29424|UniProtKB=Q8TF21	Ankyrin repeat domain-containing protein 24;ANKRD24;ortholog	ANKYRIN REPEAT DOMAIN-CONTAINING PROTEIN 24 (PTHR24173:SF16)
HBEGF	HUMAN|HGNC=29032|UniProtKB=O43304	SEC14-like protein 5;SEC14L5;ortholog	SEC14-LIKE PROTEIN 5 (PTHR23324:SF39)
HCAR1	HUMAN|HGNC=17418|UniProtKB=A8MXT2	Melanoma-associated antigen B17;MAGEB17;ortholog	MELANOMA-ASSOCIATED ANTIGEN B17 (PTHR11736:SF88)	scaffold/adaptor protein(PC00226)
HCRTR1	HUMAN|HGNC=4880|UniProtKB=Q9Y5J3	Hairy/enhancer-of-split related with YRPW motif protein 1;HEY1;ortholog	HAIRY/ENHANCER-OF-SPLIT RELATED WITH YRPW MOTIF PROTEIN 1 (PTHR10985:SF78)	basic helix-loop-helix transcription factor(PC00055)
HEY1	HUMAN|HGNC=6025|UniProtKB=P10145	Interleukin-8;CXCL8;ortholog	INTERLEUKIN-8 (PTHR10179:SF85)	chemokine(PC00074)
HRCT1	HUMAN|HGNC=29969|UniProtKB=Q8TDB4	Protein MGARP;MGARP;ortholog	PROTEIN MGARP (PTHR22910:SF6)
HSPB3	HUMAN|HGNC=11708|UniProtKB=P48775	Tryptophan 2,3-dioxygenase;TDO2;ortholog	TRYPTOPHAN 2,3-DIOXYGENASE (PTHR10138:SF0)	oxygenase(PC00177)
HTR1D	HUMAN|HGNC=21679|UniProtKB=Q2MKA7	R-spondin-1;RSPO1;ortholog	R-SPONDIN-1 (PTHR46987:SF5)
HTR2B	HUMAN|HGNC=13436|UniProtKB=Q96KN7	X-linked retinitis pigmentosa GTPase regulator-interacting protein 1;RPGRIP1;ortholog	X-LINKED RETINITIS PIGMENTOSA GTPASE REGULATOR-INTERACTING PROTEIN 1 (PTHR14240:SF3)	scaffold/adaptor protein(PC00226)
IGFN1	HUMAN|HGNC=24160|UniProtKB=Q3B7T3	Protein BEAN1;BEAN1;ortholog	PROTEIN BEAN1 (PTHR36464:SF1)
IGLON5	HUMAN|HGNC=10536|UniProtKB=Q9UL12	Sarcosine dehydrogenase, mitochondrial;SARDH;ortholog	SARCOSINE DEHYDROGENASE, MITOCHONDRIAL (PTHR13847:SF200)	dehydrogenase(PC00092)
IHH	HUMAN|HGNC=30513|UniProtKB=Q96AH8	Ras-related protein Rab-7b;RAB7B;ortholog	RAS-RELATED PROTEIN RAB-7B (PTHR47981:SF22)
IL1A	HUMAN|HGNC=7159|UniProtKB=P45452	Collagenase 3;MMP13;ortholog	COLLAGENASE 3 (PTHR10201:SF165)	metalloprotease(PC00153)
IL1B	HUMAN|HGNC=220|UniProtKB=O75173	A disintegrin and metalloproteinase with thrombospondin motifs 4;ADAMTS4;ortholog	A DISINTEGRIN AND METALLOPROTEINASE WITH THROMBOSPONDIN MOTIFS 4 (PTHR13723:SF38)	metalloprotease(PC00153)
IL21R	HUMAN|HGNC=12787|UniProtKB=P56706	Protein Wnt-7b;WNT7B;ortholog	PROTEIN WNT-7B (PTHR12027:SF73)	intercellular signal molecule(PC00207)
IL23A	HUMAN|HGNC=27314|UniProtKB=A8MSI8	LYR motif-containing protein 9;LYRM9;ortholog	LYR MOTIF-CONTAINING PROTEIN 9 (PTHR47061:SF1)
IL2RB	HUMAN|HGNC=28529|UniProtKB=Q6ZMJ4	Interleukin-34;IL34;ortholog	INTERLEUKIN-34 (PTHR28606:SF1)	interleukin superfamily(PC00128)
IL34	HUMAN|HGNC=15979|UniProtKB=Q9H3D4	Tumor protein 63;TP63;ortholog	TUMOR PROTEIN 63 (PTHR11447:SF8)	P53-like transcription factor(PC00253)
INSYN2	HUMAN|HGNC=8875|UniProtKB=Q16877	6-phosphofructo-2-kinase/fructose-2,6-bisphosphatase 4;PFKFB4;ortholog	6-PHOSPHOFRUCTO-2-KINASE/FRUCTOSE-2,6-BISPHOSPHATASE 4 (PTHR10606:SF14)	carbohydrate phosphatase(PC00066)
IRF4	HUMAN|HGNC=17053|UniProtKB=Q9Y2H5	Pleckstrin homology domain-containing family A member 6;PLEKHA6;ortholog	PLECKSTRIN HOMOLOGY DOMAIN-CONTAINING FAMILY A MEMBER 6 (PTHR12752:SF5)
KCNC1	HUMAN|HGNC=6006|UniProtKB=Q9HBE5	Interleukin-21 receptor;IL21R;ortholog	INTERLEUKIN-21 RECEPTOR (PTHR23037:SF7)	transmembrane signal receptor(PC00197)
KIF1A	HUMAN|HGNC=14454|UniProtKB=Q9UN88	Gamma-aminobutyric acid receptor subunit theta;GABRQ;ortholog	GAMMA-AMINOBUTYRIC ACID RECEPTOR SUBUNIT THETA (PTHR18945:SF579)	ligand-gated ion channel(PC00141)
KRT75	HUMAN|HGNC=10590|UniProtKB=Q9NY46	Sodium channel protein type 3 subunit alpha;SCN3A;ortholog	SODIUM CHANNEL PROTEIN TYPE 3 SUBUNIT ALPHA (PTHR10037:SF237)	voltage-gated ion channel(PC00241)
LGI2	HUMAN|HGNC=3797|UniProtKB=P53539	Protein fosB;FOSB;ortholog	PROTEIN FOSB (PTHR23351:SF3)	basic leucine zipper transcription factor(PC00056)
LMOD1	HUMAN|HGNC=13764|UniProtKB=Q969Z4	Tumor necrosis factor receptor superfamily member 19L;RELT;ortholog	TUMOR NECROSIS FACTOR RECEPTOR SUPERFAMILY MEMBER 19L (PTHR47397:SF1)	transmembrane signal receptor(PC00197)
LONRF3	HUMAN|HGNC=24380|UniProtKB=Q6YFQ2	Cytochrome c oxidase subunit 6B2;COX6B2;ortholog	CYTOCHROME C OXIDASE SUBUNIT 6B2 (PTHR11387:SF12)	oxidase(PC00175)
LYRM9	HUMAN|HGNC=15885|UniProtKB=Q9H7V2	Synapse differentiation-inducing gene protein 1;SYNDIG1;ortholog	SYNAPSE DIFFERENTIATION-INDUCING GENE PROTEIN 1 (PTHR14768:SF3)
MAGEB17	HUMAN|HGNC=24883|UniProtKB=Q9NSD7	Relaxin-3 receptor 1;RXFP3;ortholog	RELAXIN-3 RECEPTOR 1 (PTHR24230:SF70)	G-protein coupled receptor(PC00021)
MAOB	HUMAN|HGNC=7151|UniProtKB=Q9BYG8	Gasdermin-C;GSDMC;ortholog	GASDERMIN-C (PTHR16399:SF21)
MAP2K6	HUMAN|HGNC=6119|UniProtKB=Q15306	Interferon regulatory factor 4;IRF4;ortholog	INTERFERON REGULATORY FACTOR 4 (PTHR11949:SF6)	winged helix/forkhead transcription factor(PC00246)
MDH1B	HUMAN|HGNC=4284|UniProtKB=P29033	Gap junction beta-2 protein;GJB2;ortholog	GAP JUNCTION BETA-2 PROTEIN (PTHR11984:SF46)	gap junction(PC00105)
MGARP	HUMAN|HGNC=20573|UniProtKB=Q96QZ0	Pannexin-3;PANX3;ortholog	PANNEXIN-3 (PTHR15759:SF3)
MMP10	HUMAN|HGNC=18710|UniProtKB=Q8N0V4	Leucine-rich repeat LGI family member 2;LGI2;ortholog	LEUCINE-RICH REPEAT LGI FAMILY MEMBER 2 (PTHR24367:SF21)
MMP13	HUMAN|HGNC=10610|UniProtKB=P51671	Eotaxin;CCL11;ortholog	EOTAXIN (PTHR12015:SF146)	cytokine(PC00083)
MORN3	HUMAN|HGNC=13222|UniProtKB=Q9C0K0	B-cell lymphoma/leukemia 11B;BCL11B;ortholog	B-CELL LYMPHOMA/LEUKEMIA 11B (PTHR45993:SF4)	C2H2 zinc finger transcription factor(PC00248)
MROH9	HUMAN|HGNC=8774|UniProtKB=P54750	Calcium/calmodulin-dependent 3',5'-cyclic nucleotide phosphodiesterase 1A;PDE1A;ortholog	CALCIUM/CALMODULIN-DEPENDENT 3',5'-CYCLIC NUCLEOTIDE PHOSPHODIESTERASE 1A (PTHR11347:SF34)	phosphodiesterase(PC00185)
MUSK	HUMAN|HGNC=3474|UniProtKB=P62508	Estrogen-related receptor gamma;ESRRG;ortholog	ESTROGEN-RELATED RECEPTOR GAMMA (PTHR48092:SF10)
NCF2	HUMAN|HGNC=30798|UniProtKB=Q9BZD7	Transmembrane gamma-carboxyglutamic acid protein 3;PRRG3;ortholog	TRANSMEMBRANE GAMMA-CARBOXYGLUTAMIC ACID PROTEIN 3 (PTHR24251:SF12)	serine protease(PC00203)
NHLH1	HUMAN|HGNC=5289|UniProtKB=P28221	5-hydroxytryptamine receptor 1D;HTR1D;ortholog	5-HYDROXYTRYPTAMINE RECEPTOR 1D (PTHR24247:SF17)	G-protein coupled receptor(PC00021)
NIPAL1	HUMAN|HGNC=6834|UniProtKB=P27338	Amine oxidase [flavin-containing] B;MAOB;ortholog	AMINE OXIDASE [FLAVIN-CONTAINING] B (PTHR43563:SF13)	oxidase(PC00175)
NKX2-6	HUMAN|HGNC=15488|UniProtKB=Q9NPF7	Interleukin-23 subunit alpha;IL23A;ortholog	INTERLEUKIN-23 SUBUNIT ALPHA (PTHR15947:SF0)	interleukin superfamily(PC00128)
NOTUM	HUMAN|HGNC=7525|UniProtKB=O15146	Muscle, skeletal receptor tyrosine-protein kinase;MUSK;ortholog	MUSCLE, SKELETAL RECEPTOR TYROSINE-PROTEIN KINASE (PTHR24416:SF317)	transmembrane signal receptor(PC00197)
NPC1L1	HUMAN|HGNC=648|UniProtKB=Q7LC44	Activity-regulated cytoskeleton-associated protein;ARC;ortholog	ACTIVITY-REGULATED CYTOSKELETON-ASSOCIATED PROTEIN (PTHR15962:SF0)
NRSN1	HUMAN|HGNC=19026|UniProtKB=Q8NFW5	Diencephalon/mesencephalon homeobox protein 1;DMBX1;ortholog	DIENCEPHALON/MESENCEPHALON HOMEOBOX PROTEIN 1 (PTHR46639:SF2)	homeodomain transcription factor(PC00119)
ODAM	HUMAN|HGNC=27194|UniProtKB=Q6NVV3	Magnesium transporter NIPA3;NIPAL1;ortholog	MAGNESIUM TRANSPORTER NIPA3 (PTHR12570:SF13)
OSR1	HUMAN|HGNC=24045|UniProtKB=Q8NFR3	Serine palmitoyltransferase small subunit B;SPTSSB;ortholog	SERINE PALMITOYLTRANSFERASE SMALL SUBUNIT B (PTHR28612:SF1)	protein modifying enzyme(PC00260)
PANX3	HUMAN|HGNC=14299|UniProtKB=Q9H228	Sphingosine 1-phosphate receptor 5;S1PR5;ortholog	SPHINGOSINE 1-PHOSPHATE RECEPTOR 5 (PTHR22750:SF20)	G-protein coupled receptor(PC00021)
PDE1A	HUMAN|HGNC=21643|UniProtKB=O95857	Tetraspanin-13;TSPAN13;ortholog	TETRASPANIN-13 (PTHR19282:SF203)
PDE4C	HUMAN|HGNC=6647|UniProtKB=P29536	Leiomodin-1;LMOD1;ortholog	LEIOMODIN-1 (PTHR10901:SF5)	actin or actin-binding cytoskeletal protein(PC00041)
PFKFB4	HUMAN|HGNC=8782|UniProtKB=Q08493	cAMP-specific 3',5'-cyclic phosphodiesterase 4C;PDE4C;ortholog	CAMP-SPECIFIC 3',5'-CYCLIC PHOSPHODIESTERASE 4C (PTHR11347:SF135)	phosphodiesterase(PC00185)
PLEKHA6	HUMAN|HGNC=51617|UniProtKB=P0DN25	C1GALT1-specific chaperone 1-like protein;C1GALT1C1L;ortholog	C1GALT1-SPECIFIC CHAPERONE 1-LIKE PROTEIN (PTHR23033:SF38)	transferase(PC00220)
PPL	HUMAN|HGNC=2467|UniProtKB=O95196	Chondroitin sulfate proteoglycan 5;CSPG5;ortholog	CHONDROITIN SULFATE PROTEOGLYCAN 5 (PTHR15381:SF1)
PRRG3	HUMAN|HGNC=17720|UniProtKB=Q9BX95	Sphingosine-1-phosphate phosphatase 1;SGPP1;ortholog	SPHINGOSINE-1-PHOSPHATE PHOSPHATASE 1 (PTHR14969:SF45)	phosphatase(PC00181)
PTGIS	HUMAN|HGNC=33872|UniProtKB=Q6UXD1	Histidine-rich carboxyl terminus protein 1;HRCT1;ortholog	HISTIDINE-RICH CARBOXYL TERMINUS PROTEIN 1 (PTHR23009:SF2)
PTGS2	HUMAN|HGNC=14962|UniProtKB=Q7L8C5	Synaptotagmin-13;SYT13;ortholog	SYNAPTOTAGMIN-13 (PTHR10024:SF250)	membrane trafficking regulatory protein(PC00151)
RAB7B	HUMAN|HGNC=4030|UniProtKB=Q9H0Q3	FXYD domain-containing ion transport regulator 6;FXYD6;ortholog	FXYD DOMAIN-CONTAINING ION TRANSPORT REGULATOR 6-RELATED (PTHR14132:SF15)	primary active transporter(PC00068)
RASGEF1B	HUMAN|HGNC=9603|UniProtKB=Q16647	Prostacyclin synthase;PTGIS;ortholog	PROSTACYCLIN SYNTHASE (PTHR24306:SF4)
RASGRP3	HUMAN|HGNC=18140|UniProtKB=Q9UBD6	Ammonium transporter Rh type C;RHCG;ortholog	AMMONIUM TRANSPORTER RH TYPE C (PTHR11730:SF30)	primary active transporter(PC00068)
RCSD1	HUMAN|HGNC=11255|UniProtKB=P10451	Osteopontin;SPP1;ortholog	OSTEOPONTIN (PTHR10607:SF1)	cytokine(PC00083)
RELT	HUMAN|HGNC=3616|UniProtKB=P12318	Low affinity immunoglobulin gamma Fc region receptor II-a;FCGR2A;ortholog	LOW AFFINITY IMMUNOGLOBULIN GAMMA FC REGION RECEPTOR II-A-RELATED (PTHR11481:SF97)	immunoglobulin receptor superfamily(PC00124)
RHCG	HUMAN|HGNC=32372|UniProtKB=A2RUT3	Transmembrane protein 89;TMEM89;ortholog	TRANSMEMBRANE PROTEIN 89 (PTHR37869:SF1)
RIMS4	HUMAN|HGNC=21748|UniProtKB=Q6X4U4	Sclerostin domain-containing protein 1;SOSTDC1;ortholog	SCLEROSTIN DOMAIN-CONTAINING PROTEIN 1 (PTHR14903:SF5)	intercellular signal molecule(PC00207)
ROS1	HUMAN|HGNC=11344|UniProtKB=Q9Y5Y6	Suppressor of tumorigenicity 14 protein;ST14;ortholog	SUPPRESSOR OF TUMORIGENICITY 14 PROTEIN (PTHR24253:SF50)	serine protease(PC00203)
RPGRIP1	HUMAN|HGNC=34443|UniProtKB=A8MXK1	V-set and transmembrane domain-containing protein 5;VSTM5;ortholog	V-SET AND TRANSMEMBRANE DOMAIN-CONTAINING PROTEIN 5 (PTHR12080:SF93)	immunoglobulin receptor superfamily(PC00124)
RSAD2	HUMAN|HGNC=14075|UniProtKB=Q96LD1	Zeta-sarcoglycan;SGCZ;ortholog	ZETA-SARCOGLYCAN (PTHR12939:SF5)	cytoskeletal protein(PC00085)
RSPO1	HUMAN|HGNC=14545|UniProtKB=Q8IV61	Ras guanyl-releasing protein 3;RASGRP3;ortholog	RAS GUANYL-RELEASING PROTEIN 3 (PTHR23113:SF178)	guanyl-nucleotide exchange factor(PC00113)
RXFP3	HUMAN|HGNC=23844|UniProtKB=A6QL63	Ankyrin repeat and BTB/POZ domain-containing protein BTBD11;BTBD11;ortholog	ANKYRIN REPEAT AND BTB/POZ DOMAIN-CONTAINING PROTEIN BTBD11 (PTHR46071:SF1)	scaffold/adaptor protein(PC00226)
S1PR5	HUMAN|HGNC=28904|UniProtKB=Q9BQI0	Allograft inflammatory factor 1-like;AIF1L;ortholog	ALLOGRAFT INFLAMMATORY FACTOR 1-LIKE (PTHR10356:SF5)	calmodulin-related(PC00061)
SAMD13	HUMAN|HGNC=29807|UniProtKB=Q6PF18	MORN repeat-containing protein 3;MORN3;ortholog	MORN REPEAT-CONTAINING PROTEIN 3 (PTHR46511:SF1)
SARDH	HUMAN|HGNC=28310|UniProtKB=Q6JBY9	CapZ-interacting protein;RCSD1;ortholog	CAPZ-INTERACTING PROTEIN (PTHR21669:SF2)	scaffold/adaptor protein(PC00226)
SCN2A	HUMAN|HGNC=24244|UniProtKB=Q4ZJI4	Sodium/hydrogen exchanger 9B1;SLC9B1;ortholog	SLC9B1-LIKE PROTEIN SLC9B1P1-RELATED (PTHR31102:SF5)
SCN3A	HUMAN|HGNC=6009|UniProtKB=P14784	Interleukin-2 receptor subunit beta;IL2RB;ortholog	INTERLEUKIN-2 RECEPTOR SUBUNIT BETA (PTHR23037:SF30)	transmembrane signal receptor(PC00197)
SEC14L5	HUMAN|HGNC=2727|UniProtKB=Q99489	D-aspartate oxidase;DDO;ortholog	D-ASPARTATE OXIDASE (PTHR11530:SF11)	oxidase(PC00175)
SGCZ	HUMAN|HGNC=14416|UniProtKB=Q9NXB9	Elongation of very long chain fatty acids protein 2;ELOVL2;ortholog	ELONGATION OF VERY LONG CHAIN FATTY ACIDS PROTEIN 2 (PTHR11157:SF16)	acyltransferase(PC00042)
SLAIN1	HUMAN|HGNC=30652|UniProtKB=Q8WXE9	Stonin-2;STON2;ortholog	STONIN-2 (PTHR10529:SF345)	membrane traffic protein(PC00150)
SLAMF9	HUMAN|HGNC=4463|UniProtKB=P46091	G-protein coupled receptor 1;GPR1;ortholog	G-PROTEIN COUPLED RECEPTOR 1 (PTHR24229:SF4)	G-protein coupled receptor(PC00021)
SLC16A10	HUMAN|HGNC=7817|UniProtKB=Q02575	Helix-loop-helix protein 1;NHLH1;ortholog	HELIX-LOOP-HELIX PROTEIN 1 (PTHR13864:SF20)	basic helix-loop-helix transcription factor(PC00055)
SLC24A2	HUMAN|HGNC=17105|UniProtKB=Q8N1M1	Bestrophin-3;BEST3;ortholog	BESTROPHIN-3 (PTHR10736:SF2)	ion channel(PC00133)
SLC7A14	HUMAN|HGNC=256|UniProtKB=P40394	All-trans-retinol dehydrogenase [NAD(+)] ADH7;ADH7;ortholog	ALL-TRANS-RETINOL DEHYDROGENASE [NAD(+)] ADH7 (PTHR43880:SF2)	dehydrogenase(PC00092)
SLC9B1	HUMAN|HGNC=11692|UniProtKB=P57738	T-cell leukemia translocation-altered gene protein;TCTA;ortholog	T-CELL LEUKEMIA TRANSLOCATION-ALTERED GENE PROTEIN (PTHR32267:SF2)
SLITRK5	HUMAN|HGNC=15718|UniProtKB=Q8J025	Protein APCDD1;APCDD1;ortholog	PROTEIN APCDD1 (PTHR31021:SF2)
SOSTDC1	HUMAN|HGNC=21493|UniProtKB=Q8WXU2	Dynein assembly factor 4, axonemal;DNAAF4;ortholog	DYNEIN ASSEMBLY FACTOR 4, AXONEMAL (PTHR46492:SF1)	chaperone(PC00072)
SOX5	HUMAN|HGNC=26255|UniProtKB=Q5BVD1	TPA-induced transmembrane protein;TTMP;ortholog	TPA-INDUCED TRANSMEMBRANE PROTEIN (PTHR14636:SF1)
SOX7	HUMAN|HGNC=5956|UniProtKB=Q14623	Indian hedgehog protein;IHH;ortholog	INDIAN HEDGEHOG PROTEIN (PTHR11889:SF39)
SPINK1	HUMAN|HGNC=30908|UniProtKB=Q8WXG1	Radical S-adenosyl methionine domain-containing protein 2;RSAD2;ortholog	RADICAL S-ADENOSYL METHIONINE DOMAIN-CONTAINING PROTEIN 2 (PTHR21339:SF0)
SPP1	HUMAN|HGNC=11932|UniProtKB=Q9UNG2	Tumor necrosis factor ligand superfamily member 18;TNFSF18;ortholog	TUMOR NECROSIS FACTOR LIGAND SUPERFAMILY MEMBER 18 (PTHR15267:SF1)
SPP1	HUMAN|HGNC=25278|UniProtKB=Q8N5Q1	Protein FAM71E2;FAM71E2;ortholog	PROTEIN FAM71E2 (PTHR22574:SF12)
SPTSSB	HUMAN|HGNC=17780|UniProtKB=Q562R1	Beta-actin-like protein 2;ACTBL2;ortholog	BETA-ACTIN-LIKE PROTEIN 2 (PTHR11937:SF168)	actin and actin related protein(PC00039)
ST14	HUMAN|HGNC=3390|UniProtKB=Q15375	Ephrin type-A receptor 7;EPHA7;ortholog	EPHRIN TYPE-A RECEPTOR 7 (PTHR24416:SF377)	transmembrane signal receptor(PC00197)
STON2	HUMAN|HGNC=32940|UniProtKB=A6NCS4	Homeobox protein Nkx-2.6;NKX2-6;ortholog	HOMEOBOX PROTEIN NKX-2.6 (PTHR24340:SF97)	homeodomain transcription factor(PC00119)
SV2C	HUMAN|HGNC=10976|UniProtKB=Q9UI40	Sodium/potassium/calcium exchanger 2;SLC24A2;ortholog	SODIUM/POTASSIUM/CALCIUM EXCHANGER 2 (PTHR10846:SF41)	secondary carrier transporter(PC00258)
SYNDIG1	HUMAN|HGNC=5294|UniProtKB=P41595	5-hydroxytryptamine receptor 2B;HTR2B;ortholog	5-HYDROXYTRYPTAMINE RECEPTOR 2B (PTHR24247:SF31)	G-protein coupled receptor(PC00021)
SYT13	HUMAN|HGNC=7898|UniProtKB=Q9UHC9	NPC1-like intracellular cholesterol transporter 1;NPC1L1;ortholog	NPC1-LIKE INTRACELLULAR CHOLESTEROL TRANSPORTER 1 (PTHR45727:SF3)
TDO2	HUMAN|HGNC=5991|UniProtKB=P01583	Interleukin-1 alpha;IL1A;ortholog	INTERLEUKIN-1 ALPHA (PTHR10078:SF33)	interleukin superfamily(PC00128)
TMEM156	HUMAN|HGNC=17881|UniProtKB=Q8IZ57	Neurensin-1;NRSN1;ortholog	NEURENSIN-1 (PTHR14796:SF6)
TMEM233	HUMAN|HGNC=16183|UniProtKB=Q9H426	Regulating synaptic membrane exocytosis protein 4;RIMS4;ortholog	REGULATING SYNAPTIC MEMBRANE EXOCYTOSIS PROTEIN 4 (PTHR12157:SF17)	membrane traffic protein(PC00150)
TMEM89	HUMAN|HGNC=5992|UniProtKB=P01584	Interleukin-1 beta;IL1B;ortholog	INTERLEUKIN-1 BETA (PTHR10078:SF30)	interleukin superfamily(PC00128)
TNFSF18	HUMAN|HGNC=18430|UniProtKB=Q96A28	SLAM family member 9;SLAMF9;ortholog	SLAM FAMILY MEMBER 9 (PTHR12080:SF18)	immunoglobulin receptor superfamily(PC00124)
TP63	HUMAN|HGNC=14867|UniProtKB=Q9BPW4	Apolipoprotein L4;APOL4;ortholog	APOLIPOPROTEIN L4 (PTHR14096:SF39)	apolipoprotein(PC00052)
TSPAN13	HUMAN|HGNC=12684|UniProtKB=O15240	Neurosecretory protein VGF;VGF;ortholog	NEUROSECRETORY PROTEIN VGF (PTHR15159:SF2)	intercellular signal molecule(PC00207)
VENTX	HUMAN|HGNC=7156|UniProtKB=P09238	Stromelysin-2;MMP10;ortholog	STROMELYSIN-2 (PTHR10201:SF270)	metalloprotease(PC00153)
VGF	HUMAN|HGNC=888|UniProtKB=Q12756	Kinesin-like protein KIF1A;KIF1A;ortholog	KINESIN-LIKE PROTEIN KIF1A (PTHR24115:SF361)	microtubule binding motor protein(PC00156)
VSTM5	HUMAN|HGNC=4848|UniProtKB=O43613	Orexin receptor type 1;HCRTR1;ortholog	OREXIN RECEPTOR TYPE 1 (PTHR24241:SF30)	G-protein coupled receptor(PC00021)
WNT7B+118:16111748:161	HUMAN|HGNC=21536|UniProtKB=A6NNA5	Dorsal root ganglia homeobox protein;DRGX;ortholog	DORSAL ROOT GANGLIA HOMEOBOX PROTEIN (PTHR24329:SF542)	homeodomain transcription factor(PC00119)
	154 genes regulated by ADL independent of SB431542

## Sheet: 77 genes, Panther list
77 genes regulated by ADL and dependent on SB431542
Mapped IDs	Gene ID	Gene Name/Gene Symbol	Panther Family/Subfamily	Panther Protein Class
ABCG1	HUMAN|HGNC=9991|UniProtKB=Q08116	Regulator of G-protein signaling 1;RGS1;ortholog	REGULATOR OF G-PROTEIN SIGNALING 1 (PTHR10845:SF34)	GTPase-activating protein(PC00257)
ADAMTS18	HUMAN|HGNC=1980|UniProtKB=O75339	Cartilage intermediate layer protein 1;CILP;ortholog	CARTILAGE INTERMEDIATE LAYER PROTEIN 1 (PTHR15031:SF3)
ADGRF2	HUMAN|HGNC=18610|UniProtKB=Q6VAB6	Kinase suppressor of Ras 2;KSR2;ortholog	KINASE SUPPRESSOR OF RAS 2 (PTHR23257:SF775)	non-receptor serine/threonine protein kinase(PC00167)
AMTN	HUMAN|HGNC=9445|UniProtKB=P01236	Prolactin;PRL;ortholog	PROLACTIN (PTHR11417:SF5)	peptide hormone(PC00179)		77 genes regulated by ADL and dependent on SB431542
BMP2	HUMAN|HGNC=4205|UniProtKB=O95395	Beta-1,3-galactosyl-O-glycosyl-glycoprotein beta-1,6-N-acetylglucosaminyltransferase 3;GCNT3;ortholog	BETA-1,3-GALACTOSYL-O-GLYCOSYL-GLYCOPROTEIN BETA-1,6-N-ACETYLGLUCOSAMINYLTRANSFERASE 3 (PTHR19297:SF81)	glycosyltransferase(PC00111)
C10orf105	HUMAN|HGNC=1069|UniProtKB=P12643	Bone morphogenetic protein 2;BMP2;ortholog	BONE MORPHOGENETIC PROTEIN 2 (PTHR11848:SF143)	growth factor(PC00112)
C11orf45	HUMAN|HGNC=29286|UniProtKB=Q6UXK2	Immunoglobulin superfamily containing leucine-rich repeat protein 2;ISLR2;ortholog	IMMUNOGLOBULIN SUPERFAMILY CONTAINING LEUCINE-RICH REPEAT PROTEIN 2 (PTHR24366:SF15)	immunoglobulin superfamily cell adhesion molecule(PC00125)
CAVIN2	HUMAN|HGNC=2035|UniProtKB=O95500	Claudin-14;CLDN14;ortholog	CLAUDIN-14 (PTHR12002:SF99)	tight junction(PC00214)
CDH19	HUMAN|HGNC=19719|UniProtKB=Q9HBX8	Leucine-rich repeat-containing G-protein coupled receptor 6;LGR6;ortholog	LEUCINE-RICH REPEAT-CONTAINING G-PROTEIN COUPLED RECEPTOR 6 (PTHR45836:SF22)
	HUMAN|HGNC=6161|UniProtKB=P18564	Integrin beta-6;ITGB6;ortholog	INTEGRIN BETA-6 (PTHR10082:SF11)	integrin(PC00126)
CDH6	HUMAN|HGNC=21923|UniProtKB=Q687X5	Metalloreductase STEAP4;STEAP4;ortholog	METALLOREDUCTASE STEAP4 (PTHR14239:SF5)
CILP	HUMAN|HGNC=14530|UniProtKB=Q3SY56	Transcription factor Sp6;SP6;ortholog	TRANSCRIPTION FACTOR SP6 (PTHR23235:SF23)	C2H2 zinc finger transcription factor(PC00248)
CLDN14	HUMAN|HGNC=11369|UniProtKB=P02808	Statherin;STATH;ortholog	STATHERIN (PTHR15057:SF3)
COL10A1	HUMAN|HGNC=13681|UniProtKB=Q96JQ0	Protocadherin-16;DCHS1;ortholog	PROTOCADHERIN-16 (PTHR24027:SF423)	cadherin(PC00057)
COMP	HUMAN|HGNC=2185|UniProtKB=Q03692	Collagen alpha-1(X) chain;COL10A1;ortholog	COLLAGEN ALPHA-1(X) CHAIN (PTHR24023:SF880)	extracellular matrix structural protein(PC00103)
CXCL13	HUMAN|HGNC=4597|UniProtKB=P41594	Metabotropic glutamate receptor 5;GRM5;ortholog	METABOTROPIC GLUTAMATE RECEPTOR 5 (PTHR24060:SF30)	G-protein coupled receptor(PC00021)
CXCR4	HUMAN|HGNC=10575|UniProtKB=P13521	Secretogranin-2;SCG2;ortholog	SECRETOGRANIN-2 (PTHR15119:SF0)
DCDC2C	HUMAN|HGNC=27049|UniProtKB=Q6IQ23	Pleckstrin homology domain-containing family A member 7;PLEKHA7;ortholog	PLECKSTRIN HOMOLOGY DOMAIN-CONTAINING FAMILY A MEMBER 7 (PTHR12752:SF4)
DRAXIN	HUMAN|HGNC=17045|UniProtKB=Q969G9	Protein naked cuticle homolog 1;NKD1;ortholog	PROTEIN NAKED CUTICLE HOMOLOG 1 (PTHR22611:SF2)
ELMOD1	HUMAN|HGNC=9364|UniProtKB=Q92954	Proteoglycan 4;PRG4;ortholog	PROTEOGLYCAN 4 (PTHR22917:SF1)
ESM1	HUMAN|HGNC=21735|UniProtKB=Q9UPM6	LIM/homeobox protein Lhx6;LHX6;ortholog	LIM/HOMEOBOX PROTEIN LHX6 (PTHR24208:SF121)	homeodomain transcription factor(PC00119)
FAM107A	HUMAN|HGNC=30827|UniProtKB=O95990	Actin-associated protein FAM107A;FAM107A;ortholog	ACTIN-ASSOCIATED PROTEIN FAM107A (PTHR16768:SF3)
FBXO15	HUMAN|HGNC=14270|UniProtKB=Q8TAB3	Protocadherin-19;PCDH19;ortholog	PROTOCADHERIN-19 (PTHR24028:SF40)	cadherin(PC00057)
FDCSP	HUMAN|HGNC=2561|UniProtKB=P61073	C-X-C chemokine receptor type 4;CXCR4;ortholog	C-X-C CHEMOKINE RECEPTOR TYPE 4 (PTHR10489:SF594)
FGF1	HUMAN|HGNC=6416|UniProtKB=P02533	Keratin, type I cytoskeletal 14;KRT14;ortholog	KERATIN, TYPE I CYTOSKELETAL 14 (PTHR23239:SF368)
FIBCD1	HUMAN|HGNC=17760|UniProtKB=Q9NP99	Triggering receptor expressed on myeloid cells 1;TREM1;ortholog	TRIGGERING RECEPTOR EXPRESSED ON MYELOID CELLS 1 (PTHR19357:SF0)
GCNT3	HUMAN|HGNC=5966|UniProtKB=P20809	Interleukin-11;IL11;ortholog	INTERLEUKIN-11 (PTHR16922:SF0)	interleukin superfamily(PC00128)
GRM5	HUMAN|HGNC=13700|UniProtKB=Q8N6P7	Interleukin-22 receptor subunit alpha-1;IL22RA1;ortholog	INTERLEUKIN-22 RECEPTOR SUBUNIT ALPHA-1 (PTHR20859:SF20)	transmembrane signal receptor(PC00197)
IL11	HUMAN|HGNC=19238|UniProtKB=Q9NYT0	Pleckstrin-2;PLEK2;ortholog	PLECKSTRIN-2 (PTHR12092:SF2)	cytoskeletal protein(PC00085)
IL22RA1	HUMAN|HGNC=73|UniProtKB=P45844	ATP-binding cassette sub-family G member 1;ABCG1;ortholog	ATP-BINDING CASSETTE SUB-FAMILY G MEMBER 1 (PTHR48041:SF90)	ATP-binding cassette (ABC) transporter(PC00003)
ISLR2	HUMAN|HGNC=23804|UniProtKB=Q9BPW5	Ras-like protein family member 11B;RASL11B;ortholog	RAS-LIKE PROTEIN FAMILY MEMBER 11B (PTHR45704:SF6)
ITGB6	HUMAN|HGNC=20304|UniProtKB=Q8TEF2	Uncharacterized protein C10orf105;C10orf105;ortholog	GENE, 17455-RELATED (PTHR38325:SF1)
JPH3	HUMAN|HGNC=25334|UniProtKB=Q8N336	ELMO domain-containing protein 1;ELMOD1;ortholog	ELMO DOMAIN-CONTAINING PROTEIN 1 (PTHR12771:SF18)	scaffold/adaptor protein(PC00226)
KANK4	HUMAN|HGNC=10861|UniProtKB=Q96JF0	Beta-galactoside alpha-2,6-sialyltransferase 2;ST6GAL2;ortholog	BETA-GALACTOSIDE ALPHA-2,6-SIALYLTRANSFERASE 2 (PTHR46059:SF3)	transferase(PC00220)
KCNK12	HUMAN|HGNC=18229|UniProtKB=Q96D21	GTP-binding protein Rhes;RASD2;ortholog	GTP-BINDING PROTEIN RHES (PTHR46149:SF1)
KCNK9	HUMAN|HGNC=11926|UniProtKB=O14788	Tumor necrosis factor ligand superfamily member 11;TNFSF11;ortholog	TUMOR NECROSIS FACTOR LIGAND SUPERFAMILY MEMBER 11 (PTHR11471:SF3)
KIAA1755	HUMAN|HGNC=28584|UniProtKB=Q8TAV5	Putative uncharacterized protein C11orf45;C11orf45;ortholog
KRT14	HUMAN|HGNC=1765|UniProtKB=P55285	Cadherin-6;CDH6;ortholog	CADHERIN-6 (PTHR24027:SF322)	cadherin(PC00057)
KSR2	HUMAN|HGNC=29984|UniProtKB=Q9HCN2	p53-regulated apoptosis-inducing protein 1;TP53AIP1;ortholog
	HUMAN|HGNC=19701|UniProtKB=Q8WXI2	Connector enhancer of kinase suppressor of ras 2;CNKSR2;ortholog	CONNECTOR ENHANCER OF KINASE SUPPRESSOR OF RAS 2 (PTHR12844:SF21)
LDB3	HUMAN|HGNC=17110|UniProtKB=Q8TE60	A disintegrin and metalloproteinase with thrombospondin motifs 18;ADAMTS18;ortholog	A DISINTEGRIN AND METALLOPROTEINASE WITH THROMBOSPONDIN MOTIFS 18 (PTHR13723:SF167)	metalloprotease(PC00153)
LDHD	HUMAN|HGNC=14107|UniProtKB=Q969W9	Protein TMEPAI;PMEPA1;ortholog	PROTEIN TMEPAI (PTHR16514:SF5)
LDLRAD4	HUMAN|HGNC=6283|UniProtKB=Q9NPC2	Potassium channel subfamily K member 9;KCNK9;ortholog	POTASSIUM CHANNEL SUBFAMILY K MEMBER 9 (PTHR11003:SF75)	ion channel(PC00133)
LGR6	HUMAN|HGNC=3466|UniProtKB=Q9NQ30	Endothelial cell-specific molecule 1;ESM1;ortholog	ENDOTHELIAL CELL-SPECIFIC MOLECULE 1 (PTHR15428:SF0)
LHX6	HUMAN|HGNC=9446|UniProtKB=P16471	Prolactin receptor;PRLR;ortholog	PROLACTIN RECEPTOR (PTHR23036:SF86)	transmembrane signal receptor(PC00197)
MDFI	HUMAN|HGNC=2227|UniProtKB=P49747	Cartilage oligomeric matrix protein;COMP;ortholog	CARTILAGE OLIGOMERIC MATRIX PROTEIN (PTHR10199:SF88)
MYOCD	HUMAN|HGNC=7891|UniProtKB=Q9NPH5	NADPH oxidase 4;NOX4;ortholog	NADPH OXIDASE 4 (PTHR11972:SF182)	oxidase(PC00175)
NKD1	HUMAN|HGNC=14952|UniProtKB=Q8TAE6	Protein phosphatase 1 regulatory subunit 14C;PPP1R14C;ortholog	PROTEIN PHOSPHATASE 1 REGULATORY SUBUNIT 14C (PTHR16188:SF6)	phosphatase modulator(PC00184)
NME5	HUMAN|HGNC=19708|UniProtKB=Q86WU2	Probable D-lactate dehydrogenase, mitochondrial;LDHD;ortholog	D-LACTATE DEHYDROGENASE, MITOCHONDRIAL-RELATED (PTHR11748:SF111)	dehydrogenase(PC00092)
NOX4	HUMAN|HGNC=16067|UniProtKB=Q8IZQ8	Myocardin;MYOCD;ortholog	MYOCARDIN (PTHR22793:SF11)	DNA-binding transcription factor(PC00218)
ODAPH	HUMAN|HGNC=32696|UniProtKB=A8MYV0	Doublecortin domain-containing protein 2C;DCDC2C;ortholog	DOUBLECORTIN DOMAIN-CONTAINING PROTEIN 2C (PTHR23004:SF9)
PCDH19	HUMAN|HGNC=10690|UniProtKB=O95810	Caveolae-associated protein 2;CAVIN2;ortholog	CAVEOLAE-ASSOCIATED PROTEIN 2 (PTHR15240:SF1)	membrane traffic protein(PC00150)
PITPNM3	HUMAN|HGNC=14203|UniProtKB=Q8WXH2	Junctophilin-3;JPH3;ortholog	JUNCTOPHILIN-3 (PTHR23085:SF7)
PLEK2	HUMAN|HGNC=9858|UniProtKB=P47736	Rap1 GTPase-activating protein 1;RAP1GAP;ortholog	RAP1 GTPASE-ACTIVATING PROTEIN 1 (PTHR15711:SF3)	GTPase-activating protein(PC00257)
PLEKHA7	HUMAN|HGNC=33188|UniProtKB=Q6UX39	Amelotin;AMTN;ortholog	AMELOTIN (PTHR36858:SF1)
PLPP4	HUMAN|HGNC=26392|UniProtKB=Q96NR3	Patched domain-containing protein 1;PTCHD1;ortholog	PATCHED DOMAIN-CONTAINING PROTEIN 1 (PTHR10796:SF36)	protein-binding activity modulator(PC00095)
PMEPA1	HUMAN|HGNC=15710|UniProtKB=O75112	LIM domain-binding protein 3;LDB3;ortholog	LIM DOMAIN-BINDING PROTEIN 3 (PTHR24214:SF9)	actin or actin-binding cytoskeletal protein(PC00041)
PPP1R14C	HUMAN|HGNC=1758|UniProtKB=Q9H159	Cadherin-19;CDH19;ortholog	CADHERIN-19 (PTHR24027:SF323)	cadherin(PC00057)
PRG4	HUMAN|HGNC=29372|UniProtKB=Q5JYT7	Uncharacterized protein KIAA1755;KIAA1755;ortholog	SIMILAR TO HYPOTHETICAL PROTEIN D630003M21 (PTHR45845:SF2)	guanyl-nucleotide exchange factor(PC00113)
PRL	HUMAN|HGNC=25922|UniProtKB=Q8N539	Fibrinogen C domain-containing protein 1;FIBCD1;ortholog	FIBRINOGEN C DOMAIN-CONTAINING PROTEIN 1 (PTHR19143:SF45)	intercellular signal molecule(PC00207)
	HUMAN|HGNC=11274|UniProtKB=P11277	Spectrin beta chain, erythrocytic;SPTB;ortholog	SPECTRIN BETA CHAIN, ERYTHROCYTIC (PTHR11915:SF248)
PRLR	HUMAN|HGNC=6274|UniProtKB=Q9HB15	Potassium channel subfamily K member 12;KCNK12;ortholog	POTASSIUM CHANNEL SUBFAMILY K MEMBER 12 (PTHR11003:SF11)	ion channel(PC00133)
PRND	HUMAN|HGNC=19215|UniProtKB=Q8NFU4	Follicular dendritic cell secreted peptide;FDCSP;ortholog
PTCHD1	HUMAN|HGNC=8632|UniProtKB=P40424	Pre-B-cell leukemia transcription factor 1;PBX1;ortholog	PRE-B-CELL LEUKEMIA TRANSCRIPTION FACTOR 1 (PTHR11850:SF89)	homeodomain transcription factor(PC00119)
RAP1GAP	HUMAN|HGNC=15748|UniProtKB=Q9UKY0	Prion-like protein doppel;PRND;ortholog	PRION-LIKE PROTEIN DOPPEL (PTHR15506:SF0)
RASD2	HUMAN|HGNC=21043|UniProtKB=Q9BZ71	Membrane-associated phosphatidylinositol transfer protein 3;PITPNM3;ortholog	MEMBRANE-ASSOCIATED PHOSPHATIDYLINOSITOL TRANSFER PROTEIN 3 (PTHR23509:SF22)	phospholipase(PC00186)
RASL11B	HUMAN|HGNC=23531|UniProtKB=Q5VZY2	Phospholipid phosphatase 4;PLPP4;ortholog	PHOSPHOLIPID PHOSPHATASE 4 (PTHR10165:SF90)	phosphatase(PC00181)
RGS1	HUMAN|HGNC=3665|UniProtKB=P05230	Fibroblast growth factor 1;FGF1;ortholog	FIBROBLAST GROWTH FACTOR 1 (PTHR11486:SF86)	growth factor(PC00112)
SAMD11	HUMAN|HGNC=10639|UniProtKB=O43927	C-X-C motif chemokine 13;CXCL13;ortholog	C-X-C MOTIF CHEMOKINE 13 (PTHR10179:SF27)	chemokine(PC00074)
SCG2	HUMAN|HGNC=26300|UniProtKB=Q17RF5	Odontogenesis associated phosphoprotein;ODAPH;ortholog	ODONTOGENESIS ASSOCIATED PHOSPHOPROTEIN (PTHR40376:SF1)
SCX	HUMAN|HGNC=26417|UniProtKB=Q7RTX9	Monocarboxylate transporter 14;SLC16A14;ortholog	MONOCARBOXYLATE TRANSPORTER 14 (PTHR11360:SF239)	transporter(PC00227)
SLC16A14	HUMAN|HGNC=32322|UniProtKB=Q7RTU7	Basic helix-loop-helix transcription factor scleraxis;SCX;ortholog	BASIC HELIX-LOOP-HELIX TRANSCRIPTION FACTOR SCLERAXIS (PTHR23349:SF5)	basic helix-loop-helix transcription factor(PC00055)
SP6	HUMAN|HGNC=6967|UniProtKB=Q99750	MyoD family inhibitor;MDFI;ortholog	MYOD FAMILY INHIBITOR (PTHR15304:SF1)
SPTB	HUMAN|HGNC=27263|UniProtKB=Q5T7N3	KN motif and ankyrin repeat domain-containing protein 4;KANK4;ortholog	KN MOTIF AND ANKYRIN REPEAT DOMAIN-CONTAINING PROTEIN 4 (PTHR24168:SF24)	non-motor actin binding protein(PC00165)
ST6GAL2	HUMAN|HGNC=18991|UniProtKB=Q8IZF7	Adhesion G-protein coupled receptor F2;ADGRF2;ortholog	ADHESION G-PROTEIN COUPLED RECEPTOR F2 (PTHR45813:SF6)
STATH	HUMAN|HGNC=25054|UniProtKB=Q8NBI3	Draxin;DRAXIN;ortholog	DRAXIN (PTHR28610:SF1)
STEAP4	HUMAN|HGNC=13617|UniProtKB=Q8NCQ5	F-box only protein 15;FBXO15;ortholog	F-BOX ONLY PROTEIN 15 (PTHR46731:SF1)
TNFSF11	HUMAN|HGNC=28706|UniProtKB=Q96NU1	Sterile alpha motif domain-containing protein 11;SAMD11;ortholog	STERILE ALPHA MOTIF DOMAIN-CONTAINING PROTEIN 11 (PTHR12247:SF67)	chromatin/chromatin-binding, or -regulatory protein(PC00077)
TP53AIP1	HUMAN|HGNC=1224|UniProtKB=O15165	Low-density lipoprotein receptor class A domain-containing protein 4;LDLRAD4;ortholog	LOW-DENSITY LIPOPROTEIN RECEPTOR CLASS A DOMAIN-CONTAINING PROTEIN 4 (PTHR16514:SF4)
TREM1	HUMAN|HGNC=7853|UniProtKB=P56597	Nucleoside diphosphate kinase homolog 5;NME5;ortholog	NUCLEOSIDE DIPHOSPHATE KINASE HOMOLOG 5 (PTHR46161:SF1)	nucleotide kinase(PC00172)

## Sheet: 27 genes, Panther list
27 genes regulated by SB431542 independent of ADL
Mapped IDs	Gene ID	Gene Name/Gene Symbol	Panther Family/Subfamily	Panther Protein Class
AC008397	HUMAN|HGNC=1953|UniProtKB=P08173	Muscarinic acetylcholine receptor M4;CHRM4;ortholog	MUSCARINIC ACETYLCHOLINE RECEPTOR M4 (PTHR24247:SF180)	G-protein coupled receptor(PC00021)
	HUMAN|HGNC=23503|UniProtKB=Q9H5Y7	SLIT and NTRK-like protein 6;SLITRK6;ortholog	SLIT AND NTRK-LIKE PROTEIN 6 (PTHR45773:SF1)
	HUMAN|HGNC=2364|UniProtKB=O75462	Cytokine receptor-like factor 1;CRLF1;ortholog	CYTOKINE RECEPTOR-LIKE FACTOR 1 (PTHR23036:SF16)	transmembrane signal receptor(PC00197)
AC008397	HUMAN|HGNC=17748|UniProtKB=Q9NYF0	Dapper homolog 1;DACT1;ortholog	DAPPER HOMOLOG 1 (PTHR15919:SF12)
	HUMAN|HGNC=29821|UniProtKB=Q9NPH2	Inositol-3-phosphate synthase 1;ISYNA1;ortholog	INOSITOL-3-PHOSPHATE SYNTHASE 1 (PTHR11510:SF5)	isomerase(PC00135)
ACTC1	HUMAN|HGNC=3520|UniProtKB=O00167	Eyes absent homolog 2;EYA2;ortholog	EYES ABSENT HOMOLOG 2 (PTHR10190:SF7)
ANGPTL4	HUMAN|HGNC=13568|UniProtKB=Q9NXJ5	Pyroglutamyl-peptidase 1;PGPEP1;ortholog	PYROGLUTAMYL-PEPTIDASE 1 (PTHR23402:SF16)	cysteine protease(PC00081)
BICDL2	HUMAN|HGNC=16039|UniProtKB=Q9BY76	Angiopoietin-related protein 4;ANGPTL4;ortholog	ANGIOPOIETIN-RELATED PROTEIN 4 (PTHR19143:SF256)	intercellular signal molecule(PC00207)
BMF	HUMAN|HGNC=1645|UniProtKB=P25063	Signal transducer CD24;CD24;ortholog	SIGNAL TRANSDUCER CD24 (PTHR16676:SF0)
CD24	HUMAN|HGNC=9023|UniProtKB=Q13835	Plakophilin-1;PKP1;ortholog	PLAKOPHILIN-1 (PTHR10372:SF3)	intermediate filament binding protein(PC00130)
CHRM4	HUMAN|HGNC=2602|UniProtKB=Q07973	1,25-dihydroxyvitamin D(3) 24-hydroxylase, mitochondrial;CYP24A1;ortholog	1,25-DIHYDROXYVITAMIN D(3) 24-HYDROXYLASE, MITOCHONDRIAL (PTHR24291:SF5)	oxygenase(PC00177)
CRLF1	HUMAN|HGNC=6633|UniProtKB=Q9NZU5	LIM and cysteine-rich domains protein 1;LMCD1;ortholog	LIM AND CYSTEINE-RICH DOMAINS PROTEIN 1 (PTHR24211:SF0)	scaffold/adaptor protein(PC00226)
CYP24A1	HUMAN|HGNC=33584|UniProtKB=A1A5D9	BICD family-like cargo adapter 2;BICDL2;ortholog	BICD FAMILY-LIKE CARGO ADAPTER 2 (PTHR32123:SF11)	membrane trafficking regulatory protein(PC00151)
DACT1	HUMAN|HGNC=20659|UniProtKB=O60636	Tetraspanin-2;TSPAN2;ortholog	TETRASPANIN-2 (PTHR19282:SF155)
ELN	HUMAN|HGNC=6423|UniProtKB=P08779	Keratin, type I cytoskeletal 16;KRT16;ortholog	KERATIN, TYPE I CYTOSKELETAL 16 (PTHR23239:SF105)
EYA2	HUMAN|HGNC=29350|UniProtKB=Q9H0B3	IQ domain-containing protein N;IQCN;ortholog	IQ DOMAIN-CONTAINING PROTEIN N (PTHR22590:SF2)
KRT16	HUMAN|HGNC=18152|UniProtKB=Q9NP84	Tumor necrosis factor receptor superfamily member 12A;TNFRSF12A;ortholog	TUMOR NECROSIS FACTOR RECEPTOR SUPERFAMILY MEMBER 12A (PTHR32037:SF2)	transmembrane signal receptor(PC00197)
LMCD1	HUMAN|HGNC=15589|UniProtKB=Q8TDW5	Synaptotagmin-like protein 5;SYTL5;ortholog	SYNAPTOTAGMIN-LIKE PROTEIN 5 (PTHR45716:SF6)
MYOM3	HUMAN|HGNC=3327|UniProtKB=P15502	Elastin;ELN;ortholog	ELASTIN (PTHR24018:SF5)	structural protein(PC00211)
PKP1	HUMAN|HGNC=31750|UniProtKB=Q8N8I0	Sterile alpha motif domain-containing protein 12;SAMD12;ortholog	STERILE ALPHA MOTIF DOMAIN-CONTAINING PROTEIN 12 (PTHR20843:SF2)
SAMD12	HUMAN|HGNC=10809|UniProtKB=Q13326	Gamma-sarcoglycan;SGCG;ortholog	GAMMA-SARCOGLYCAN (PTHR12939:SF4)	cytoskeletal protein(PC00085)
SGCG	HUMAN|HGNC=26679|UniProtKB=Q5VTT5	Myomesin-3;MYOM3;ortholog	MYOMESIN-3 (PTHR13817:SF89)
SLC27A6	HUMAN|HGNC=23615|UniProtKB=Q8IXU6	Solute carrier family 35 member F2;SLC35F2;ortholog	SOLUTE CARRIER FAMILY 35 MEMBER F2 (PTHR14233:SF12)
SLC35F2	HUMAN|HGNC=30142|UniProtKB=Q99988	Growth/differentiation factor 15;GDF15;ortholog	GROWTH/DIFFERENTIATION FACTOR 15 (PTHR11848:SF78)	growth factor(PC00112)
SLITRK6	HUMAN|HGNC=11871|UniProtKB=P28289	Tropomodulin-1;TMOD1;ortholog	TROPOMODULIN-1 (PTHR10901:SF8)	actin or actin-binding cytoskeletal protein(PC00041)
SYTL5	HUMAN|HGNC=26579|UniProtKB=Q6UXU6	Transmembrane protein 92;TMEM92;ortholog	TRANSMEMBRANE PROTEIN 92 (PTHR31359:SF31)
TMEM92	HUMAN|HGNC=143|UniProtKB=P68032	Actin, alpha cardiac muscle 1;ACTC1;ortholog	ACTIN, ALPHA CARDIAC MUSCLE 1 (PTHR11937:SF176)	actin and actin related protein(PC00039)
TMOD1	HUMAN|HGNC=11000|UniProtKB=Q9Y2P4	Long-chain fatty acid transport protein 6;SLC27A6;ortholog	LONG-CHAIN FATTY ACID TRANSPORT PROTEIN 6 (PTHR43107:SF10)	secondary carrier transporter(PC00258)
TNFRSF12A	HUMAN|HGNC=15676|UniProtKB=Q9BWG4	Single-stranded DNA-binding protein 4;SSBP4;ortholog	SINGLE-STRANDED DNA-BINDING PROTEIN 4 (PTHR12610:SF30)	DNA metabolism protein(PC00009)
TSPAN2	HUMAN|HGNC=24132|UniProtKB=Q96LC9	Bcl-2-modifying factor;BMF;ortholog	BCL-2-MODIFYING FACTOR (PTHR32014:SF2)

## Sheet: REVIGO-154 genes
REVIGO analysis of the 154 genes regulated by ADL indpendent of SB431542
term_ID	description	frequency	Fals discovery rate	Maching proteins
GO:0005576	extracellular region	0.02375	0.0301	IL23A,HBEGF,PTGIS,VGF,MMP13,IL1A,IL1B,IGLON5,C1QL2,ST14,MMP10,C1QTNF7,IHH,SPINK1,CSF2,CCL11,SOSTDC1,CXCL8,APOL4,WNT7B,RSPO1,ARC,ADAMTS4,PRRG3,LGI2,CSPG5,SPP1,CXCL12,ODAM,TNFSF18,NOTUM,IL34,ADH7,DAG1
GO:0005615	extracellular space	0.00538	0.0088	IL23A,HBEGF,PTGIS,VGF,MMP13,IL1A,IL1B,ST14,MMP10,IHH,SPINK1,CSF2,CCL11,SOSTDC1,CXCL8,APOL4,WNT7B,ADAMTS4,SPP1,ODAM,TNFSF18,IL34,DAG1
GO:0005887	integral component of plasma membrane	0.01211	0.0088	SYT13,RELT,IL2RB,HBEGF,CD70,HTR2B,TSPAN13,KCNC1,RHCG,ST14,SCN3A,NPC1L1,RXFP3,SLC24A2,APCDD1,NCF2,SLC16A10,EPHA7,MUSK,HTR1D,SCN2A,SYNDIG1,CSPG5,RASGRP3,HCRTR1,GABRQ,GPR1,FXYD6
GO:0005886	plasma membrane	0.1051	0.0088	SYT13,CLDN11,RELT,IL2RB,HBEGF,PTGIS,CD70,HTR2B,TSPAN13,KCNC1,RHCG,FCGR2A,GSDMC,ST14,SCN3A,PANX3,NPC1L1,IHH,SLC9B1,ADH1B,DYX1C1,S1PR5,RXFP3,BEST3,RLTPR,IL21R,PPL,WNT7B,SLC24A2,APCDD1,C2CD4A,ARC,PTGS2,NCF2,ROS1,SLC16A10,EPHA7,AIF1L,MUSK,HTR1D,SCN2A,SYNDIG1,SLITRK5,C2CD4B,SGCZ,GJB2,CSPG5,CXCL12,RASGRP3,HCRTR1,TNFSF18,VSTM5,HCAR1,ADH7,SV2C,ADH1C,RIMS4,DAG1,GABRQ,GPR1,FXYD6,DOC2B
GO:0016020	membrane	0.61592	0.0273	SYT13,CLDN11,RELT,IL2RB,HBEGF,SLC7A14,PTGIS,CD70,HTR2B,TSPAN13,KCNC1,RHCG,FCGR2A,OSR1,GSDMC,ST14,BTBD11,SCN3A,PANX3,NPC1L1,NIPAL1,IHH,SLC9B1,ADH1B,C3orf80,DYX1C1,S1PR5,RXFP3,TMEM89,BEST3,RLTPR,IL21R,PPL,WNT7B,SLC24A2,HRCT1,ELOVL2,APCDD1,C2CD4A,ARC,SPTSSB,LMOD1,PTGS2,NCF2,SLAMF9,ROS1,SLC16A10,EPHA7,PRRG3,AIF1L,MUSK,HTR1D,SCN2A,SYNDIG1,SLITRK5,MAOB,NRSN1,C2CD4B,TMEM156,RSAD2,SGCZ,GJB2,CSPG5,CXCL12,…
GO:0071944	cell periphery	0.11583	0.0088	SYT13,CLDN11,RELT,IL2RB,HBEGF,PTGIS,CD70,HTR2B,TSPAN13,KCNC1,RHCG,FCGR2A,GSDMC,ST14,SCN3A,PANX3,NPC1L1,IHH,SLC9B1,ADH1B,DYX1C1,S1PR5,RXFP3,BEST3,RLTPR,IL21R,PPL,WNT7B,SLC24A2,APCDD1,C2CD4A,ARC,PTGS2,NCF2,ROS1,SLC16A10,EPHA7,AIF1L,MUSK,HTR1D,SCN2A,SYNDIG1,SLITRK5,C2CD4B,SGCZ,GJB2,CSPG5,CXCL12,ODAM,RASGRP3,HCRTR1,TNFSF18,VSTM5,HCAR1,ADH7,SV2C,ADH1C,RIMS4,DAG1,GABRQ,GPR1,FXYD6,DOC2B
GO:0016021	integral component of membrane	0.55868	0.0088	SYT13,CLDN11,RELT,IL2RB,HBEGF,SLC7A14,PTGIS,CD70,HTR2B,TSPAN13,KCNC1,RHCG,FCGR2A,ST14,BTBD11,SCN3A,PANX3,NPC1L1,NIPAL1,SLC9B1,C3orf80,S1PR5,RXFP3,TMEM89,BEST3,IL21R,SLC24A2,HRCT1,ELOVL2,APCDD1,SPTSSB,NCF2,SLAMF9,ROS1,SLC16A10,EPHA7,PRRG3,MUSK,HTR1D,SCN2A,SYNDIG1,SLITRK5,MAOB,NRSN1,TMEM156,SGCZ,GJB2,CSPG5,MGARP,RASGRP3,HCRTR1,TNFSF18,VSTM5,HCAR1,C3orf52,TMEM233,SV2C,FER1L6,DAG1,BEAN1,GABRQ,GPR1,FX…

## Sheet: REVIGO-77 genes
REVIGO analysis of the 77 genes regulated by ADL and dependent on SB431542
term_ID	description	frequency	Fals discovery rate	Maching proteins
GO:0009653	anatomical structure morphogenesis	0.01542	0.0414	COMP,MDFI,NOX4,NKD1,CXCL13,DRAXIN,SCG2,AMTN,BMP2,ESM1,GCNT3,TNFSF11,CXCR4,LDB3,MYOCD,RAP1GAP,SPTB,SCX,FGF1
GO:0070169	positive regulation of biomineral tissue development	9e-05	0.0466	AMTN,BMP2,C4orf26
GO:2000027	regulation of organ morphogenesis	0.00044	0.0414	NKD1,AMTN,BMP2,C4orf26,SP6,FGF1
GO:0048731	system development	0.01264	0.0466	KRT14,COMP,MDFI,STATH,NOX4,IL11,NME5,NKD1,ADAMTS18,DRAXIN,PRL,SCG2,COL10A1,AMTN,ISLR2,PCDH19,BMP2,PTCHD1,ESM1,LHX6,GCNT3,TNFSF11,CXCR4,MYOCD,RAP1GAP,SPTB,SCX,FGF1,PRLR
GO:0070167	regulation of biomineral tissue development	0.00017	0.0414	STATH,AMTN,BMP2,C4orf26
GO:0070175	positive regulation of enamel mineralization	0	0.0376	AMTN,C4orf26
GO:0042481	regulation of odontogenesis	5e-05	0.0097	AMTN,BMP2,C4orf26,SP6
GO:0042482	positive regulation of odontogenesis	2e-05	0.0179	AMTN,BMP2,C4orf26
GO:0042487	regulation of odontogenesis of dentin-containing tooth	3e-05	0.0221	RASD2,MDFI,RASL11B,CILP,NOX4,IL11,NME5,NKD1,JPH3,CXCL13,DRAXIN,PRL,SCG2,PMEPA1,LDLRAD4,LGR6,RGS1,BMP2,ESM1,TNFSF11,CXCR4,KSR2,MYOCD,RAP1GAP,FGF1,PRLR
GO:0009966	regulation of signal transduction	0.00857	0.0265	IL11,CDH6,NKD1,IL22RA1,ITGB6,CXCL13,DRAXIN,GPR111,PRL,GRM5,LGR6,BMP2,PTCHD1,PPAPDC1A,TNFSF11,CXCR4,SCX,FGF1,PRLR
GO:0007166	cell surface receptor signaling pathway	0.0092	0.0466	CXCL13,FGF1
GO:2000544	regulation of endothelial cell chemotaxis to fibroblast growth factor	1e-05	0.0414	RASL11B,CILP,PMEPA1,LDLRAD4,BMP2,MYOCD
GO:0090092	regulation of transmembrane receptor protein serine/threonine kinase signaling pathway	0.00054	0.0414	PMEPA1,LDLRAD4
GO:0010991	negative regulation of SMAD protein complex assembly	1e-05	0.0414	CILP,BMP2
GO:0043569	negative regulation of insulin-like growth factor receptor signaling pathway	2e-05	0.0414	RASD2,MDFI,RASL11B,CILP,NOX4,IL11,NME5,NKD1,JPH3,CXCL13,DRAXIN,PRL,SCG2,GRM5,PMEPA1,LDLRAD4,LGR6,RGS1,BMP2,ESM1,TNFSF11,CXCR4,KSR2,MYOCD,RAP1GAP,FGF1,PRLR
GO:0023051	regulation of signaling	0.00934	0.0372	RASD2,MDFI,RASL11B,CILP,NOX4,IL11,NME5,NKD1,JPH3,CXCL13,DRAXIN,PRL,SCG2,GRM5,PMEPA1,LDLRAD4,LGR6,RGS1,BMP2,ESM1,TNFSF11,CXCR4,KSR2,MYOCD,RAP1GAP,FGF1,PRLR
GO:0090287	regulation of cellular response to growth factor stimulus	0.00061	0.0414	RASL11B,CXCL13,PMEPA1,LDLRAD4,MYOCD,FGF1
GO:0017015	regulation of transforming growth factor beta receptor signaling pathway	0.00021	0.0484	RASL11B,PMEPA1,LDLRAD4,MYOCD
GO:0010646	regulation of cell communication	0.00929	0.0372	RASD2,MDFI,RASL11B,CILP,NOX4,IL11,NME5,NKD1,JPH3,CXCL13,DRAXIN,PRL,SCG2,GRM5,PMEPA1,LDLRAD4,LGR6,RGS1,BMP2,ESM1,TNFSF11,CXCR4,KSR2,MYOCD,RAP1GAP,FGF1,PRLR
GO:0045542	positive regulation of cholesterol biosynthetic process	1e-05	0.0414	ABCG1,FGF1
GO:0048583	regulation of response to stimulus	0.0112	0.0414	RASD2,MDFI,TREM1,RASL11B,CILP,NOX4,IL11,NME5,NKD1,ADAMTS18,JPH3,CXCL13,DRAXIN,PRL,SCG2,PMEPA1,LDLRAD4,LGR6,RGS1,BMP2,ESM1,PPAPDC1A,TNFSF11,CXCR4,KSR2,MYOCD,RAP1GAP,FGF1,PRLR
GO:0019722	calcium-mediated signaling	0.0004	0.0414	JPH3,GRM5,TNFSF11,CXCR4,KSR2

## Sheet: REVIGO-27 genes
REVIGO analysis of the 27 genes regulated by SB431542 independent of ADL
term_ID	description	frequency	Fals discovery rate	Maching proteins
GO:0032502	developmental process	0.02812	0.0345	CYP24A1,SGCG,TMOD1,PKP1,ACTC1,ANGPTL4,KRT16,TNFRSF12A,EYA2,DACT1,ELN,TSPAN2,MYOM3,CRLF1,SLITRK6,CD24
GO:0055001	muscle cell development	0.00041	0.0237	SGCG,TMOD1,ACTC1,MYOM3
GO:0009653	anatomical structure morphogenesis	0.01542	0.0334	TMOD1,ACTC1,ANGPTL4,KRT16,TNFRSF12A,EYA2,DACT1,ELN,MYOM3,SLITRK6
GO:0048731	system development	0.01264	0.0452	SGCG,TMOD1,PKP1,ACTC1,ANGPTL4,KRT16,TNFRSF12A,DACT1,ELN,TSPAN2,CRLF1,SLITRK6,CD24
GO:0048856	anatomical structure development	0.0254	0.0345	SGCG,TMOD1,PKP1,ACTC1,ANGPTL4,KRT16,TNFRSF12A,EYA2,DACT1,ELN,TSPAN2,MYOM3,CRLF1,SLITRK6,CD24
GO:0030239	myofibril assembly	0.00018	0.024	TMOD1,ACTC1,MYOM3
GO:0030154	cell differentiation	0.01133	0.0334	CYP24A1,SGCG,TMOD1,PKP1,ACTC1,ANGPTL4,KRT16,TNFRSF12A,EYA2,TSPAN2,MYOM3,SLITRK6,CD24
GO:0048646	anatomical structure formation involved in morphogenesis	0.00409	0.0345	TMOD1,ACTC1,ANGPTL4,TNFRSF12A,EYA2,MYOM3
GO:0007275	multicellular organism development	0.01559	0.0452	SGCG,TMOD1,PKP1,ACTC1,ANGPTL4,KRT16,TNFRSF12A,EYA2,DACT1,ELN,TSPAN2,CRLF1,SLITRK6,CD24
GO:0009888	tissue development	0.00491	0.0237	SGCG,TMOD1,PKP1,ACTC1,KRT16,EYA2,DACT1,CRLF1,SLITRK6,CD24
GO:0060429	epithelium development	0.003	0.0345	TMOD1,PKP1,KRT16,DACT1,CRLF1,SLITRK6,CD24
GO:0016043	cellular component organization	0.07239	0.0345	SGCG,TMOD1,PKP1,ACTC1,ANGPTL4,KRT16,TNFRSF12A,EYA2,BMF,ELN,TSPAN2,MYOM3,SLITRK6,SYTL5,CD24
GO:0030049	muscle filament sliding	1e-05	0.0476	TMOD1,ACTC1
GO:0097190	apoptotic signaling pathway	0.00117	0.0345	TNFRSF12A,EYA2,BMF,CD24
GO:0097345	mitochondrial outer membrane permeabilization	5e-05	0.0345	EYA2,BMF
